# Supplementary material for: Haplotype-resolved centromeric chromatin organization from a complete diploid human genome
Source: bioRxiv. 2026 Mar 31:2026.03.27.714900. Preprint. [Version 1] doi: 10.64898/2026.03.27.714900 (PMC13060124; doi:10.64898/2026.03.27.714900)
Supplement: Supplement 2 [file media-2.xlsx]

## Sheet: STbl1-censat Annotations
#chrom	chromStart	chromEnd	name	score	strand	thickStart	thickEnd	RGB
chr1_MATERNAL	2464	4518	gSat(TAR1)	0	.	2464	4518	172,51,199
chr1_MATERNAL	217524	222802	HSat3	0	.	217524	222802	51,81,137
chr1_MATERNAL	12764426	12765839	gSat(GSATII)	0	.	12764426	12765839	172,51,199
chr1_MATERNAL	12806537	12807950	gSat(GSATII)	0	.	12806537	12807950	172,51,199
chr1_MATERNAL	20304822	20306285	cenSat(HSAT5v1)	0	.	20304822	20306285	204204
chr1_MATERNAL	22479094	22480301	HSat3	0	.	22479094	22480301	51,81,137
chr1_MATERNAL	22720585	22723635	cenSat(HSAT5v1)	0	.	22720585	22723635	204204
chr1_MATERNAL	104025193	104039045	mon	100	.	104025193	104039045	255204153
chr1_MATERNAL	121778624	121784667	hor(S3C1H2-F)	100	.	121778624	121784667	255,102,0
chr1_MATERNAL	121784667	121785680	hor(S3C1H2-A,B)	100	.	121784667	121785680	255,102,0
chr1_MATERNAL	121785680	121791531	hor(S3C1H2-A)	100	.	121785680	121791531	255,102,0
chr1_MATERNAL	121791531	121792552	hor(S3C1H2-B)	100	.	121791531	121792552	255,102,0
chr1_MATERNAL	121792552	121793663	mixedAlpha(S3C1H2-A,B,S3C1H2-B)	0	.	121792552	121793663	204,0,0
chr1_MATERNAL	121793663	121809796	hor(S3C1H2-B)	100	.	121793663	121809796	255,102,0
chr1_MATERNAL	121809796	121810912	mixedAlpha(S3C1H2-A,S3C1H2-B)	0	.	121809796	121810912	204,0,0
chr1_MATERNAL	121810912	121811764	hor(S3C1H2-B)	100	.	121810912	121811764	255,102,0
chr1_MATERNAL	121811764	121813896	mixedAlpha(S3C1H2-A,B,S3C1H2-B)	0	.	121811764	121813896	204,0,0
chr1_MATERNAL	121813896	121848628	hor(S3C1H2-B)	100	.	121813896	121848628	255,102,0
chr1_MATERNAL	121848628	121854059	mixedAlpha(S3C1H2-A,S3C1H2-B)	0	.	121848628	121854059	204,0,0
chr1_MATERNAL	121854059	121874781	hor(S3C1H2-B)	100	.	121854059	121874781	255,102,0
chr1_MATERNAL	121874781	121880213	mixedAlpha(S3C1H2-A,S3C1H2-B)	0	.	121874781	121880213	204,0,0
chr1_MATERNAL	121880213	121904664	hor(S3C1H2-B)	100	.	121880213	121904664	255,102,0
chr1_MATERNAL	121904664	121910096	mixedAlpha(S3C1H2-A,S3C1H2-B)	0	.	121904664	121910096	204,0,0
chr1_MATERNAL	121910096	121943880	hor(S3C1H2-B)	100	.	121910096	121943880	255,102,0
chr1_MATERNAL	121943880	121949312	mixedAlpha(S3C1H2-A,S3C1H2-B)	0	.	121943880	121949312	204,0,0
chr1_MATERNAL	121949312	122020408	hor(S3C1H2-B)	100	.	121949312	122020408	255,102,0
chr1_MATERNAL	122020408	122022563	ct	0	.	122020408	122022563	224224224
chr1_MATERNAL	122022563	122027397	hor(S3C1H2-A)	100	.	122022563	122027397	255,102,0
chr1_MATERNAL	122027397	125955731	active_hor(S1C1/5/19H1L)	100	.	122027397	125955731	153,0,0
chr1_MATERNAL	125955731	126317365	hor(S3C1H2-A)	100	.	125955731	126317365	255,102,0
chr1_MATERNAL	126317365	126408605	hor(S3C1H2-E)	100	.	126317365	126408605	255,102,0
chr1_MATERNAL	126408605	126486105	hor(S3C1H2-D)	100	.	126408605	126486105	255,102,0
chr1_MATERNAL	126486105	126537103	hor(S3C1H2-C)	100	.	126486105	126537103	255,102,0
chr1_MATERNAL	126537103	126591568	dhor(S5C1H4d)	100	.	126537103	126591568	255,146,0
chr1_MATERNAL	126591568	126603235	dhor(S5C1H5d)	100	.	126591568	126603235	255,146,0
chr1_MATERNAL	126603235	126609254	ct	0	.	126603235	126609254	224224224
chr1_MATERNAL	126609254	126617048	mon	100	.	126609254	126617048	255204153
chr1_MATERNAL	126617048	126622209	dhor(S5C1H5d)	100	.	126617048	126622209	255,146,0
chr1_MATERNAL	126622209	126637580	dhor(S5C1H6d)	100	.	126622209	126637580	255,146,0
chr1_MATERNAL	126637580	126658793	dhor(S5C1H5d)	100	.	126637580	126658793	255,146,0
chr1_MATERNAL	126658793	126663352	cenSat(SST1,SST1v)	0	.	126658793	126663352	204204
chr1_MATERNAL	126663352	126672968	HSat2	0	.	126663352	126672968	128250
chr1_MATERNAL	126672968	126675102	ct	0	.	126672968	126675102	224224224
chr1_MATERNAL	126675102	126680948	HSat2	0	.	126675102	126680948	128250
chr1_MATERNAL	126680948	126742966	ct	0	.	126680948	126742966	224224224
chr1_MATERNAL	126742966	127550405	HSat2	0	.	126742966	127550405	128250
chr1_MATERNAL	127550405	127701736	ct	0	.	127550405	127701736	224224224
chr1_MATERNAL	127701736	127726654	HSat2	0	.	127701736	127726654	128250
chr1_MATERNAL	127726654	127829405	ct	0	.	127726654	127829405	224224224
chr1_MATERNAL	127829405	127877853	HSat2	0	.	127829405	127877853	128250
chr1_MATERNAL	127877853	128017957	HSat3	0	.	127877853	128017957	51,81,137
chr1_MATERNAL	128017957	128503995	bSat(BSR_Beta,COMP-subunit_LSAU-BSAT_rnd-1_family-1,COMP-subunit_LSAU-BSAT_rnd-1_family-10,COMP-subunit_LSAU-BSAT_rnd-1_family-4,COMP-subunit_LSAU-BSAT_rnd-6_family-5403,LSAU)	0	.	128017957	128503995	250153255
chr1_MATERNAL	128503995	128602083	HSat3	0	.	128503995	128602083	51,81,137
chr1_MATERNAL	128602083	128713435	ct	0	.	128602083	128713435	224224224
chr1_MATERNAL	128713435	128716055	cenSat(CER,HSAT5,HSAT5v2)	0	.	128713435	128716055	204204
chr1_MATERNAL	128716055	128728555	ct	0	.	128716055	128728555	224224224
chr1_MATERNAL	128728555	128730685	cenSat(HSAT5,HSAT5v2)	0	.	128728555	128730685	204204
chr1_MATERNAL	128730685	128747741	ct	0	.	128730685	128747741	224224224
chr1_MATERNAL	128747741	128749187	cenSat(HSAT5,HSAT5v1)	0	.	128747741	128749187	204204
chr1_MATERNAL	128749187	128802211	ct	0	.	128749187	128802211	224224224
chr1_MATERNAL	128802211	128804351	cenSat(SATR1)	0	.	128802211	128804351	204204
chr1_MATERNAL	128804351	128807275	ct	0	.	128804351	128807275	224224224
chr1_MATERNAL	128807275	128811130	cenSat(SATR1,SATR2)	0	.	128807275	128811130	204204
chr1_MATERNAL	128811130	128835627	ct	0	.	128811130	128835627	224224224
chr1_MATERNAL	128835627	128839677	gSat(GSATII,TAR1)	0	.	128835627	128839677	172,51,199
chr1_MATERNAL	128839677	128845419	cenSat(ACRO1,COMP-subunit_ACRO_rnd-5_family-1624,COMP-subunit_ACRO_rnd-5_family-1625,COMP-subunit_ACRO_rnd-5_family-37,COMP-subunit_ACRO_rnd-5_family-38)	0	.	128839677	128845419	204204
chr1_MATERNAL	128845419	128851855	ct	0	.	128845419	128851855	224224224
chr1_MATERNAL	128851855	128857468	cenSat(CER,HSAT5,HSAT5v2)	0	.	128851855	128857468	204204
chr1_MATERNAL	128857468	128896855	ct	0	.	128857468	128896855	224224224
chr1_MATERNAL	128896855	129213013	HSat3	0	.	128896855	129213013	51,81,137
chr1_MATERNAL	129213013	137240935	HSat2	0	.	129213013	137240935	128250
chr1_MATERNAL	137240935	137397258	ct	0	.	137240935	137397258	224224224
chr1_MATERNAL	137397258	137398306	gSat(TAR1)	0	.	137397258	137398306	172,51,199
chr1_MATERNAL	137398306	137609039	ct	0	.	137398306	137609039	224224224
chr1_MATERNAL	137609039	137612253	HSat2	0	.	137609039	137612253	128250
chr1_MATERNAL	137612253	138256063	ct	0	.	137612253	138256063	224224224
chr1_MATERNAL	138256063	138257085	gSat(TAR1)	0	.	138256063	138257085	172,51,199
chr1_MATERNAL	138257085	138468264	ct	0	.	138257085	138468264	224224224
chr1_MATERNAL	138468264	138471478	HSat2	0	.	138468264	138471478	128250
chr1_MATERNAL	138471478	139119496	ct	0	.	138471478	139119496	224224224
chr1_MATERNAL	139119496	139120304	gSat(TAR1)	0	.	139119496	139120304	172,51,199
chr1_MATERNAL	139120304	139779273	ct	0	.	139120304	139779273	224224224
chr1_MATERNAL	139779273	139780142	gSat(TAR1)	0	.	139779273	139780142	172,51,199
chr1_MATERNAL	186722115	186723165	cenSat(SATR1)	0	.	186722115	186723165	204204
chr1_MATERNAL	218843650	218848457	HSat3	0	.	218843650	218848457	51,81,137
chr1_MATERNAL	219378458	219384598	cenSat(SATR1,SATR2)	0	.	219378458	219384598	204204
chr1_MATERNAL	222391240	222395023	cenSat(COMP-subunit_5SRNA_rnd-6_family-13719,COMP-subunit_5SRNA_rnd-6_family-13720)	0	.	222391240	222395023	204204
chr1_MATERNAL	223361188	223623190	cenSat(COMP-subunit_5SRNA_rnd-6_family-13719,COMP-subunit_5SRNA_rnd-6_family-13720,HSAT4)	0	.	223361188	223623190	204204
chr1_MATERNAL	241536966	241540482	cenSat(HSAT5v1,HSAT5v2)	0	.	241536966	241540482	204204
chr1_MATERNAL	241542537	241545603	cenSat(HSAT5v1)	0	.	241542537	241545603	204204
chr1_MATERNAL	242929451	242931286	cenSat(SATR1,SATR2)	0	.	242929451	242931286	204204
chr1_MATERNAL	244017679	244018806	gSat(TAR1)	0	.	244017679	244018806	172,51,199
chr1_PATERNAL	3467	5824	gSat(TAR1)	0	.	3467	5824	172,51,199
chr1_PATERNAL	218144	223417	HSat3	0	.	218144	223417	51,81,137
chr1_PATERNAL	12728788	12730201	gSat(GSATII)	0	.	12728788	12730201	172,51,199
chr1_PATERNAL	12770935	12772341	gSat(GSATII)	0	.	12770935	12772341	172,51,199
chr1_PATERNAL	20336138	20337601	cenSat(HSAT5v1)	0	.	20336138	20337601	204204
chr1_PATERNAL	22752153	22755173	cenSat(HSAT5v1)	0	.	22752153	22755173	204204
chr1_PATERNAL	104111584	104125422	mon	100	.	104111584	104125422	255204153
chr1_PATERNAL	121871947	121877990	hor(S3C1H2-F)	100	.	121871947	121877990	255,102,0
chr1_PATERNAL	121877990	121879003	hor(S3C1H2-A,B)	100	.	121877990	121879003	255,102,0
chr1_PATERNAL	121879003	121884854	hor(S3C1H2-A)	100	.	121879003	121884854	255,102,0
chr1_PATERNAL	121884854	121885875	hor(S3C1H2-B)	100	.	121884854	121885875	255,102,0
chr1_PATERNAL	121885875	121886986	mixedAlpha(S3C1H2-A,B,S3C1H2-B)	0	.	121885875	121886986	204,0,0
chr1_PATERNAL	121886986	121893779	hor(S3C1H2-B)	100	.	121886986	121893779	255,102,0
chr1_PATERNAL	121893779	121895747	mixedAlpha(S3C1H2-A,S3C1H2-B)	0	.	121893779	121895747	204,0,0
chr1_PATERNAL	121895747	121897879	mixedAlpha(S3C1H2-A,B,S3C1H2-B)	0	.	121895747	121897879	204,0,0
chr1_PATERNAL	121897879	121927011	hor(S3C1H2-B)	100	.	121897879	121927011	255,102,0
chr1_PATERNAL	121927011	121932443	mixedAlpha(S3C1H2-A,S3C1H2-B)	0	.	121927011	121932443	204,0,0
chr1_PATERNAL	121932443	122091246	hor(S3C1H2-B)	100	.	121932443	122091246	255,102,0
chr1_PATERNAL	122091246	122093401	ct	0	.	122091246	122093401	224224224
chr1_PATERNAL	122093401	122098235	hor(S3C1H2-A)	100	.	122093401	122098235	255,102,0
chr1_PATERNAL	122098235	127818309	active_hor(S1C1/5/19H1L)	100	.	122098235	127818309	153,0,0
chr1_PATERNAL	127818309	128223941	hor(S3C1H2-A)	100	.	127818309	128223941	255,102,0
chr1_PATERNAL	128223941	128357210	hor(S3C1H2-E)	100	.	128223941	128357210	255,102,0
chr1_PATERNAL	128357210	128423323	hor(S3C1H2-D)	100	.	128357210	128423323	255,102,0
chr1_PATERNAL	128423323	128502200	hor(S3C1H2-C)	100	.	128423323	128502200	255,102,0
chr1_PATERNAL	128502200	128556665	dhor(S5C1H4d)	100	.	128502200	128556665	255,146,0
chr1_PATERNAL	128556665	128568332	dhor(S5C1H5d)	100	.	128556665	128568332	255,146,0
chr1_PATERNAL	128568332	128574351	ct	0	.	128568332	128574351	224224224
chr1_PATERNAL	128574351	128582145	mon	100	.	128574351	128582145	255204153
chr1_PATERNAL	128582145	128587306	dhor(S5C1H5d)	100	.	128582145	128587306	255,146,0
chr1_PATERNAL	128587306	128602677	dhor(S5C1H6d)	100	.	128587306	128602677	255,146,0
chr1_PATERNAL	128602677	128623890	dhor(S5C1H5d)	100	.	128602677	128623890	255,146,0
chr1_PATERNAL	128623890	128628449	cenSat(SST1,SST1v)	0	.	128623890	128628449	204204
chr1_PATERNAL	128628449	128638042	HSat2	0	.	128628449	128638042	128250
chr1_PATERNAL	128638042	128640176	ct	0	.	128638042	128640176	224224224
chr1_PATERNAL	128640176	128646022	HSat2	0	.	128640176	128646022	128250
chr1_PATERNAL	128646022	128708052	ct	0	.	128646022	128708052	224224224
chr1_PATERNAL	128708052	140537343	HSat2	0	.	128708052	140537343	128250
chr1_PATERNAL	140537343	140640165	ct	0	.	140537343	140640165	224224224
chr1_PATERNAL	140640165	140665066	HSat2	0	.	140640165	140665066	128250
chr1_PATERNAL	140665066	140757830	ct	0	.	140665066	140757830	224224224
chr1_PATERNAL	140757830	140781479	HSat2	0	.	140757830	140781479	128250
chr1_PATERNAL	140781479	140919629	HSat3	0	.	140781479	140919629	51,81,137
chr1_PATERNAL	140919629	141359063	bSat(BSR_Beta,COMP-subunit_LSAU-BSAT_rnd-1_family-1,COMP-subunit_LSAU-BSAT_rnd-1_family-10,COMP-subunit_LSAU-BSAT_rnd-1_family-4,COMP-subunit_LSAU-BSAT_rnd-6_family-5403,LSAU)	0	.	140919629	141359063	250153255
chr1_PATERNAL	141359063	141408193	ct	0	.	141359063	141408193	224224224
chr1_PATERNAL	141408193	141966300	HSat3	0	.	141408193	141966300	51,81,137
chr1_PATERNAL	141966300	142075393	ct	0	.	141966300	142075393	224224224
chr1_PATERNAL	142075393	142094936	cenSat(CER)	0	.	142075393	142094936	204204
chr1_PATERNAL	142094936	142098443	ct	0	.	142094936	142098443	224224224
chr1_PATERNAL	142098443	142100120	cenSat(CER)	0	.	142098443	142100120	204204
chr1_PATERNAL	142100120	142180329	ct	0	.	142100120	142180329	224224224
chr1_PATERNAL	142180329	142182501	bSat(COMP-subunit_LSAU-BSAT_rnd-1_family-1,COMP-subunit_LSAU-BSAT_rnd-1_family-4,COMP-subunit_LSAU-BSAT_rnd-6_family-5403,LSAU)	0	.	142180329	142182501	250153255
chr1_PATERNAL	142182501	142184210	cenSat(COMP-subunit_5SRNA_rnd-6_family-13719)	0	.	142182501	142184210	204204
chr1_PATERNAL	142184210	142248963	ct	0	.	142184210	142248963	224224224
chr1_PATERNAL	142248963	142250049	cenSat(COMP-subunit_5SRNA_rnd-6_family-13719,COMP-subunit_5SRNA_rnd-6_family-13720)	0	.	142248963	142250049	204204
chr1_PATERNAL	142250049	142254029	bSat(COMP-subunit_LSAU-BSAT_rnd-1_family-1,COMP-subunit_LSAU-BSAT_rnd-1_family-4,COMP-subunit_LSAU-BSAT_rnd-6_family-5403,LSAU)	0	.	142250049	142254029	250153255
chr1_PATERNAL	142254029	142276727	ct	0	.	142254029	142276727	224224224
chr1_PATERNAL	142276727	142279740	bSat(BSR_Beta)	0	.	142276727	142279740	250153255
chr1_PATERNAL	142279740	142295353	ct	0	.	142279740	142295353	224224224
chr1_PATERNAL	142295353	142672022	bSat(BSR_Beta,COMP-subunit_LSAU-BSAT_rnd-1_family-1,COMP-subunit_LSAU-BSAT_rnd-1_family-10,COMP-subunit_LSAU-BSAT_rnd-1_family-4,COMP-subunit_LSAU-BSAT_rnd-6_family-5403,LSAU)	0	.	142295353	142672022	250153255
chr1_PATERNAL	142672022	142744837	HSat3	0	.	142672022	142744837	51,81,137
chr1_PATERNAL	142744837	142856182	ct	0	.	142744837	142856182	224224224
chr1_PATERNAL	142856182	142858802	cenSat(CER,HSAT5,HSAT5v2)	0	.	142856182	142858802	204204
chr1_PATERNAL	142858802	142871306	ct	0	.	142858802	142871306	224224224
chr1_PATERNAL	142871306	142873436	cenSat(HSAT5,HSAT5v2)	0	.	142871306	142873436	204204
chr1_PATERNAL	142873436	142890492	ct	0	.	142873436	142890492	224224224
chr1_PATERNAL	142890492	142891940	cenSat(HSAT5,HSAT5v1)	0	.	142890492	142891940	204204
chr1_PATERNAL	142891940	142944963	ct	0	.	142891940	142944963	224224224
chr1_PATERNAL	142944963	142947104	cenSat(SATR1)	0	.	142944963	142947104	204204
chr1_PATERNAL	142947104	142950028	ct	0	.	142947104	142950028	224224224
chr1_PATERNAL	142950028	142953881	cenSat(SATR1,SATR2)	0	.	142950028	142953881	204204
chr1_PATERNAL	142953881	142978389	ct	0	.	142953881	142978389	224224224
chr1_PATERNAL	142978389	142982444	gSat(GSATII,TAR1)	0	.	142978389	142982444	172,51,199
chr1_PATERNAL	142982444	142988186	cenSat(ACRO1,COMP-subunit_ACRO_rnd-5_family-1624,COMP-subunit_ACRO_rnd-5_family-1625,COMP-subunit_ACRO_rnd-5_family-37,COMP-subunit_ACRO_rnd-5_family-38)	0	.	142982444	142988186	204204
chr1_PATERNAL	142988186	142994622	ct	0	.	142988186	142994622	224224224
chr1_PATERNAL	142994622	143000618	cenSat(CER,HSAT5,HSAT5v2)	0	.	142994622	143000618	204204
chr1_PATERNAL	143000618	143039980	ct	0	.	143000618	143039980	224224224
chr1_PATERNAL	143039980	143159636	HSat3	0	.	143039980	143159636	51,81,137
chr1_PATERNAL	143159636	146932593	HSat2	0	.	143159636	146932593	128250
chr1_PATERNAL	146932593	147101991	ct	0	.	146932593	147101991	224224224
chr1_PATERNAL	147101991	147103054	gSat(TAR1)	0	.	147101991	147103054	172,51,199
chr1_PATERNAL	147103054	147762686	ct	0	.	147103054	147762686	224224224
chr1_PATERNAL	147762686	147763537	gSat(TAR1)	0	.	147762686	147763537	172,51,199
chr1_PATERNAL	194965638	194966688	cenSat(SATR1)	0	.	194965638	194966688	204204
chr1_PATERNAL	227004178	227008985	HSat3	0	.	227004178	227008985	51,81,137
chr1_PATERNAL	227539128	227545268	cenSat(SATR1,SATR2)	0	.	227539128	227545268	204204
chr1_PATERNAL	230550957	230554734	cenSat(COMP-subunit_5SRNA_rnd-6_family-13719,COMP-subunit_5SRNA_rnd-6_family-13720)	0	.	230550957	230554734	204204
chr1_PATERNAL	231521435	231705285	cenSat(COMP-subunit_5SRNA_rnd-6_family-13719,COMP-subunit_5SRNA_rnd-6_family-13720,HSAT4)	0	.	231521435	231705285	204204
chr1_PATERNAL	249606895	249615442	cenSat(HSAT5v1,HSAT5v2)	0	.	249606895	249615442	204204
chr1_PATERNAL	250238663	250242656	cenSat(SATR2)	0	.	250238663	250242656	204204
chr1_PATERNAL	251019586	251021421	cenSat(SATR1,SATR2)	0	.	251019586	251021421	204204
chr1_PATERNAL	252055998	252057526	gSat(TAR1)	0	.	252055998	252057526	172,51,199
chr2_MATERNAL	2742	4659	gSat(TAR1)	0	.	2742	4659	172,51,199
chr2_MATERNAL	71031283	71039078	cenSat(SATR1,SATR2)	0	.	71031283	71039078	204204
chr2_MATERNAL	71043493	71047051	cenSat(SATR1)	0	.	71043493	71047051	204204
chr2_MATERNAL	71057743	71064990	cenSat(SATR1,SATR1v,SATR2)	0	.	71057743	71064990	204204
chr2_MATERNAL	71069631	71073315	cenSat(SATR1)	0	.	71069631	71073315	204204
chr2_MATERNAL	75523775	75526359	cenSat(COMP-subunit_FAM90A_rnd-6_family-7382)	0	.	75523775	75526359	204204
chr2_MATERNAL	82544031	82549364	cenSat(SATR1)	0	.	82544031	82549364	204204
chr2_MATERNAL	89056701	89088716	HSat3	0	.	89056701	89088716	51,81,137
chr2_MATERNAL	89088716	89128928	HSat2	0	.	89088716	89128928	128250
chr2_MATERNAL	89128928	89549560	ct	0	.	89128928	89549560	224224224
chr2_MATERNAL	89549560	89573373	HSat2	0	.	89549560	89573373	128250
chr2_MATERNAL	89573373	89996428	ct	0	.	89573373	89996428	224224224
chr2_MATERNAL	89996428	90031916	HSat2	0	.	89996428	90031916	128250
chr2_MATERNAL	90031916	90062976	HSat3	0	.	90031916	90062976	51,81,137
chr2_MATERNAL	90062976	90348443	ct	0	.	90062976	90348443	224224224
chr2_MATERNAL	90348443	90351232	cenSat(SATR1)	0	.	90348443	90351232	204204
chr2_MATERNAL	90351232	90617709	ct	0	.	90351232	90617709	224224224
chr2_MATERNAL	90617709	91415453	HSat2	0	.	90617709	91415453	128250
chr2_MATERNAL	91415453	92098004	ct	0	.	91415453	92098004	224224224
chr2_MATERNAL	92098004	92127975	HSat2	0	.	92098004	92127975	128250
chr2_MATERNAL	92127975	92131223	dhor(S2CMH4d)	100	.	92127975	92131223	255,146,0
chr2_MATERNAL	92131223	92138916	hor(S2C2H2-C)	100	.	92131223	92138916	255,102,0
chr2_MATERNAL	92138916	92140620	mon	100	.	92138916	92140620	255204153
chr2_MATERNAL	92140620	92156475	hor(S2C2H2-B)	100	.	92140620	92156475	255,102,0
chr2_MATERNAL	92156475	92160904	mixedAlpha(S2C2H1L,S2C2H2-B)	0	.	92156475	92160904	204,0,0
chr2_MATERNAL	92160904	94103358	active_hor(S2C2H1L)	100	.	92160904	94103358	153,0,0
chr2_MATERNAL	94103358	94125402	hor(S2C2H2-A)	100	.	94103358	94125402	255,102,0
chr2_MATERNAL	94125402	94262911	ct	0	.	94125402	94262911	224224224
chr2_MATERNAL	94262911	94294440	HSat2	0	.	94262911	94294440	128250
chr2_MATERNAL	94294440	94431865	ct	0	.	94294440	94431865	224224224
chr2_MATERNAL	94431865	94444530	dhor(S2CMH4d)	100	.	94431865	94444530	255,146,0
chr2_MATERNAL	94444530	94465377	dhor(S02CMH2d)	100	.	94444530	94465377	255,146,0
chr2_MATERNAL	94465377	94508491	mon	100	.	94465377	94508491	255204153
chr2_MATERNAL	94508491	94696111	ct	0	.	94508491	94696111	224224224
chr2_MATERNAL	94696111	94701846	cenSat(HSAT5,HSAT5v2)	0	.	94696111	94701846	204204
chr2_MATERNAL	94701846	94725812	ct	0	.	94701846	94725812	224224224
chr2_MATERNAL	94725812	94727226	cenSat(HSAT5,HSAT5v1)	0	.	94725812	94727226	204204
chr2_MATERNAL	94727226	94834716	ct	0	.	94727226	94834716	224224224
chr2_MATERNAL	94834716	94836494	cenSat(SATR1)	0	.	94834716	94836494	204204
chr2_MATERNAL	94836494	94839473	ct	0	.	94836494	94839473	224224224
chr2_MATERNAL	94839473	94843312	cenSat(SATR1,SATR2)	0	.	94839473	94843312	204204
chr2_MATERNAL	94843312	95480813	ct	0	.	94843312	95480813	224224224
chr2_MATERNAL	95480813	95483369	cenSat(SATR2)	0	.	95480813	95483369	204204
chr2_MATERNAL	95483369	95487672	ct	0	.	95483369	95487672	224224224
chr2_MATERNAL	95487672	95488719	cenSat(SATR1)	0	.	95487672	95488719	204204
chr2_MATERNAL	113362773	113366665	cenSat(SATR1,SATR2)	0	.	113362773	113366665	204204
chr2_MATERNAL	113456313	113459266	gSat(TAR1)	0	.	113456313	113459266	172,51,199
chr2_MATERNAL	129114093	129115123	bSat(BSR_Beta)	0	.	129114093	129115123	250153255
chr2_MATERNAL	129920309	129926414	cenSat(HSAT5,HSAT5v2)	0	.	129920309	129926414	204204
chr2_MATERNAL	130311571	130317573	cenSat(HSAT5,HSAT5v2)	0	.	130311571	130317573	204204
chr2_MATERNAL	130550074	130556076	cenSat(HSAT5,HSAT5v2)	0	.	130550074	130556076	204204
chr2_MATERNAL	131157408	131163544	cenSat(HSAT5,HSAT5v2)	0	.	131157408	131163544	204204
chr2_MATERNAL	131627421	131630956	gSat(GSATII)	0	.	131627421	131630956	172,51,199
chr2_MATERNAL	131943997	131953946	cenSat(CER)	0	.	131943997	131953946	204204
chr2_MATERNAL	132083799	132106318	mon	100	.	132083799	132106318	255204153
chr2_MATERNAL	132112278	132122470	dhor(S02CMH2d)	100	.	132112278	132122470	255,146,0
chr2_MATERNAL	132122470	132125378	mon	100	.	132122470	132125378	255204153
chr2_MATERNAL	132128151	132131190	rDNA	0	.	132128151	132131190	102,47,144
chr2_MATERNAL	132157424	132166905	cenSat(ACRO1,COMP-subunit_ACRO_rnd-5_family-1624,COMP-subunit_ACRO_rnd-5_family-1625,COMP-subunit_ACRO_rnd-5_family-37,COMP-subunit_ACRO_rnd-5_family-38)	0	.	132157424	132166905	204204
chr2_MATERNAL	158731088	158734603	cenSat(SATR1)	0	.	158731088	158734603	204204
chr2_MATERNAL	158745191	158747674	cenSat(SATR1)	0	.	158745191	158747674	204204
chr2_MATERNAL	158752090	158755661	cenSat(SATR1)	0	.	158752090	158755661	204204
chr2_MATERNAL	158759368	158763138	cenSat(SATR1)	0	.	158759368	158763138	204204
chr2_MATERNAL	158768103	158770083	cenSat(SATR1)	0	.	158768103	158770083	204204
chr2_MATERNAL	161158062	161161877	cenSat(ACRO1,COMP-subunit_ACRO_rnd-5_family-1624,COMP-subunit_ACRO_rnd-5_family-1625,COMP-subunit_ACRO_rnd-5_family-37,COMP-subunit_ACRO_rnd-5_family-38)	0	.	161158062	161161877	204204
chr2_MATERNAL	166569394	166574743	cenSat(SATR1)	0	.	166569394	166574743	204204
chr2_MATERNAL	174602860	174607773	cenSat(SATR1)	0	.	174602860	174607773	204204
chr2_MATERNAL	179915351	179919182	cenSat(SATR1,SATR2)	0	.	179915351	179919182	204204
chr2_MATERNAL	192495671	192500625	cenSat(SATR1,SATR1v,SATR2)	0	.	192495671	192500625	204204
chr2_MATERNAL	202476274	202479211	cenSat(SATR2)	0	.	202476274	202479211	204204
chr2_MATERNAL	242110248	242111801	gSat(TAR1)	0	.	242110248	242111801	172,51,199
chr2_PATERNAL	2084	4175	gSat(TAR1)	0	.	2084	4175	172,51,199
chr2_PATERNAL	29073156	29073960	cenSat(HSAT5v1)	0	.	29073156	29073960	204204
chr2_PATERNAL	34844860	34846200	cenSat(HSAT5v1)	0	.	34844860	34846200	204204
chr2_PATERNAL	71051275	71059070	cenSat(SATR1,SATR2)	0	.	71051275	71059070	204204
chr2_PATERNAL	71063488	71067046	cenSat(SATR1)	0	.	71063488	71067046	204204
chr2_PATERNAL	71077739	71084991	cenSat(SATR1,SATR1v,SATR2)	0	.	71077739	71084991	204204
chr2_PATERNAL	71089634	71093319	cenSat(SATR1)	0	.	71089634	71093319	204204
chr2_PATERNAL	75539010	75541594	cenSat(COMP-subunit_FAM90A_rnd-6_family-7382)	0	.	75539010	75541594	204204
chr2_PATERNAL	82555607	82560936	cenSat(SATR1)	0	.	82555607	82560936	204204
chr2_PATERNAL	87380399	87381462	gSat(TAR1)	0	.	87380399	87381462	172,51,199
chr2_PATERNAL	87381462	88976293	ct	0	.	87381462	88976293	224224224
chr2_PATERNAL	88976293	89004728	HSat3	0	.	88976293	89004728	51,81,137
chr2_PATERNAL	89004728	89044940	HSat2	0	.	89004728	89044940	128250
chr2_PATERNAL	89044940	89454748	ct	0	.	89044940	89454748	224224224
chr2_PATERNAL	89454748	89478561	HSat2	0	.	89454748	89478561	128250
chr2_PATERNAL	89478561	89921925	ct	0	.	89478561	89921925	224224224
chr2_PATERNAL	89921925	89957341	HSat2	0	.	89921925	89957341	128250
chr2_PATERNAL	89957341	89988366	HSat3	0	.	89957341	89988366	51,81,137
chr2_PATERNAL	89988366	90273729	ct	0	.	89988366	90273729	224224224
chr2_PATERNAL	90273729	90276518	cenSat(SATR1)	0	.	90273729	90276518	204204
chr2_PATERNAL	90276518	90539371	ct	0	.	90276518	90539371	224224224
chr2_PATERNAL	90539371	91244587	HSat2	0	.	90539371	91244587	128250
chr2_PATERNAL	91244587	91922876	ct	0	.	91244587	91922876	224224224
chr2_PATERNAL	91922876	91952824	HSat2	0	.	91922876	91952824	128250
chr2_PATERNAL	91952824	91956072	dhor(S2CMH4d)	100	.	91952824	91956072	255,146,0
chr2_PATERNAL	91956072	91963765	hor(S2C2H2-C)	100	.	91956072	91963765	255,102,0
chr2_PATERNAL	91963765	91965469	mon	100	.	91963765	91965469	255204153
chr2_PATERNAL	91965469	91981324	hor(S2C2H2-B)	100	.	91965469	91981324	255,102,0
chr2_PATERNAL	91981324	92024595	mixedAlpha(S2C2H1L,S2C2H2-B)	0	.	91981324	92024595	204,0,0
chr2_PATERNAL	92024595	93860393	active_hor(S2C2H1L)	100	.	92024595	93860393	153,0,0
chr2_PATERNAL	93860393	93893026	hor(S2C2H2-A)	100	.	93860393	93893026	255,102,0
chr2_PATERNAL	93893026	94030572	ct	0	.	93893026	94030572	224224224
chr2_PATERNAL	94030572	94062081	HSat2	0	.	94030572	94062081	128250
chr2_PATERNAL	94062081	94199475	ct	0	.	94062081	94199475	224224224
chr2_PATERNAL	94199475	94212140	dhor(S2CMH4d)	100	.	94199475	94212140	255,146,0
chr2_PATERNAL	94212140	94232987	dhor(S02CMH2d)	100	.	94212140	94232987	255,146,0
chr2_PATERNAL	94232987	94276101	mon	100	.	94232987	94276101	255204153
chr2_PATERNAL	94276101	94463661	ct	0	.	94276101	94463661	224224224
chr2_PATERNAL	94463661	94469396	cenSat(HSAT5,HSAT5v2)	0	.	94463661	94469396	204204
chr2_PATERNAL	94469396	94493362	ct	0	.	94469396	94493362	224224224
chr2_PATERNAL	94493362	94494776	cenSat(HSAT5,HSAT5v1)	0	.	94493362	94494776	204204
chr2_PATERNAL	94494776	94602270	ct	0	.	94494776	94602270	224224224
chr2_PATERNAL	94602270	94604048	cenSat(SATR1)	0	.	94602270	94604048	204204
chr2_PATERNAL	94604048	94607027	ct	0	.	94604048	94607027	224224224
chr2_PATERNAL	94607027	94610866	cenSat(SATR1,SATR2)	0	.	94607027	94610866	204204
chr2_PATERNAL	94610866	95230735	ct	0	.	94610866	95230735	224224224
chr2_PATERNAL	95230735	95231780	cenSat(SATR1)	0	.	95230735	95231780	204204
chr2_PATERNAL	95231780	95236095	ct	0	.	95231780	95236095	224224224
chr2_PATERNAL	95236095	95238651	cenSat(SATR1,SATR2)	0	.	95236095	95238651	204204
chr2_PATERNAL	113143350	113147242	cenSat(SATR1,SATR2)	0	.	113143350	113147242	204204
chr2_PATERNAL	113236921	113239521	gSat(TAR1)	0	.	113236921	113239521	172,51,199
chr2_PATERNAL	128877177	128878207	bSat(BSR_Beta)	0	.	128877177	128878207	250153255
chr2_PATERNAL	129683440	129689547	cenSat(HSAT5,HSAT5v2)	0	.	129683440	129689547	204204
chr2_PATERNAL	130074692	130080700	cenSat(HSAT5,HSAT5v2)	0	.	130074692	130080700	204204
chr2_PATERNAL	130313210	130319210	cenSat(HSAT5,HSAT5v2)	0	.	130313210	130319210	204204
chr2_PATERNAL	130919634	130925863	cenSat(HSAT5,HSAT5v2)	0	.	130919634	130925863	204204
chr2_PATERNAL	131389758	131393293	gSat(GSATII)	0	.	131389758	131393293	172,51,199
chr2_PATERNAL	131706226	131716126	cenSat(CER)	0	.	131706226	131716126	204204
chr2_PATERNAL	131845978	131868497	mon	100	.	131845978	131868497	255204153
chr2_PATERNAL	131874457	131884649	dhor(S02CMH2d)	100	.	131874457	131884649	255,146,0
chr2_PATERNAL	131884649	131887557	mon	100	.	131884649	131887557	255204153
chr2_PATERNAL	131890330	131893369	rDNA	0	.	131890330	131893369	102,47,144
chr2_PATERNAL	131919615	131929095	cenSat(ACRO1,COMP-subunit_ACRO_rnd-5_family-1624,COMP-subunit_ACRO_rnd-5_family-1625,COMP-subunit_ACRO_rnd-5_family-37,COMP-subunit_ACRO_rnd-5_family-38)	0	.	131919615	131929095	204204
chr2_PATERNAL	158495128	158498643	cenSat(SATR1)	0	.	158495128	158498643	204204
chr2_PATERNAL	158509231	158511714	cenSat(SATR1)	0	.	158509231	158511714	204204
chr2_PATERNAL	158516130	158519700	cenSat(SATR1)	0	.	158516130	158519700	204204
chr2_PATERNAL	158523407	158527178	cenSat(SATR1)	0	.	158523407	158527178	204204
chr2_PATERNAL	158532143	158534123	cenSat(SATR1)	0	.	158532143	158534123	204204
chr2_PATERNAL	160921462	160925281	cenSat(ACRO1,COMP-subunit_ACRO_rnd-5_family-1624,COMP-subunit_ACRO_rnd-5_family-1625,COMP-subunit_ACRO_rnd-5_family-37,COMP-subunit_ACRO_rnd-5_family-38)	0	.	160921462	160925281	204204
chr2_PATERNAL	166334031	166339450	cenSat(SATR1)	0	.	166334031	166339450	204204
chr2_PATERNAL	174368861	174373771	cenSat(SATR1)	0	.	174368861	174373771	204204
chr2_PATERNAL	179675417	179679248	cenSat(SATR1,SATR2)	0	.	179675417	179679248	204204
chr2_PATERNAL	192258309	192263263	cenSat(SATR1,SATR1v,SATR2)	0	.	192258309	192263263	204204
chr2_PATERNAL	202242116	202245051	cenSat(SATR2)	0	.	202242116	202245051	204204
chr2_PATERNAL	241869504	241871434	gSat(TAR1)	0	.	241869504	241871434	172,51,199
chr3_MATERNAL	8661567	8664300	cenSat(SATR1)	0	.	8661567	8664300	204204
chr3_MATERNAL	8667356	8677730	cenSat(SATR1,SATR1v)	0	.	8667356	8677730	204204
chr3_MATERNAL	8684430	8692711	cenSat(SATR2)	0	.	8684430	8692711	204204
chr3_MATERNAL	30142197	30144555	cenSat(SATR2)	0	.	30142197	30144555	204204
chr3_MATERNAL	75309426	75311064	cenSat(SATR2)	0	.	75309426	75311064	204204
chr3_MATERNAL	75321619	75325160	cenSat(SATR1)	0	.	75321619	75325160	204204
chr3_MATERNAL	75329564	75333629	cenSat(SATR1,SATR2)	0	.	75329564	75333629	204204
chr3_MATERNAL	75343177	75343999	cenSat(HSAT5v1)	0	.	75343177	75343999	204204
chr3_MATERNAL	75574972	75578541	cenSat(SATR1)	0	.	75574972	75578541	204204
chr3_MATERNAL	75582962	75588770	cenSat(SATR1,SATR2)	0	.	75582962	75588770	204204
chr3_MATERNAL	75621625	75624632	bSat(BSR_Beta)	0	.	75621625	75624632	250153255
chr3_MATERNAL	75642098	75646094	bSat(COMP-subunit_LSAU-BSAT_rnd-1_family-1,COMP-subunit_LSAU-BSAT_rnd-1_family-4,COMP-subunit_LSAU-BSAT_rnd-6_family-5403,LSAU)	0	.	75642098	75646094	250153255
chr3_MATERNAL	75646094	75646982	cenSat(COMP-subunit_5SRNA_rnd-6_family-13719,COMP-subunit_5SRNA_rnd-6_family-13720)	0	.	75646094	75646982	204204
chr3_MATERNAL	75723451	75728598	cenSat(CER)	0	.	75723451	75728598	204204
chr3_MATERNAL	80921052	80943631	mon	100	.	80921052	80943631	255204153
chr3_MATERNAL	90241364	90285380	mon	100	.	90241364	90285380	255204153
chr3_MATERNAL	90285380	90293837	ct	0	.	90285380	90293837	224224224
chr3_MATERNAL	90293837	90347908	mon	100	.	90293837	90347908	255204153
chr3_MATERNAL	90347908	90355639	ct	0	.	90347908	90355639	224224224
chr3_MATERNAL	90355639	90461937	mon	100	.	90355639	90461937	255204153
chr3_MATERNAL	90461937	90490430	dhor(S01CMH1d)	100	.	90461937	90490430	255,146,0
chr3_MATERNAL	90490430	90535979	dhor(S01C3/6H1d)	100	.	90490430	90535979	255,146,0
chr3_MATERNAL	90535979	90543235	dhor(S01CMH1d)	100	.	90535979	90543235	255,146,0
chr3_MATERNAL	90543235	90573608	dhor(S01C3/6H1d)	100	.	90543235	90573608	255,146,0
chr3_MATERNAL	90573608	90585281	mixedAlpha(S01C3/6H1d,S01CMH1d)	0	.	90573608	90585281	204,0,0
chr3_MATERNAL	90585281	90697065	dhor(S01C3/6H1d)	100	.	90585281	90697065	255,146,0
chr3_MATERNAL	90697065	91045804	hor(S01C3H2)	100	.	90697065	91045804	255,102,0
chr3_MATERNAL	91045804	91276948	ct	0	.	91045804	91276948	224224224
chr3_MATERNAL	91276948	91300294	dhor(S01CMH1d)	100	.	91276948	91300294	255,146,0
chr3_MATERNAL	91300294	91301476	mon	100	.	91300294	91301476	255204153
chr3_MATERNAL	91301476	91302486	dhor(S1CMH3d)	100	.	91301476	91302486	255,146,0
chr3_MATERNAL	91302486	92778410	active_hor(S01/1C3H1L)	100	.	91302486	92778410	153,0,0
chr3_MATERNAL	92778410	95188776	HSat1A	0	.	92778410	95188776	0,222,96
chr3_MATERNAL	95188776	95214793	bSat(BSR_Beta,COMP-subunit_LSAU-BSAT_rnd-1_family-1,COMP-subunit_LSAU-BSAT_rnd-1_family-10,COMP-subunit_LSAU-BSAT_rnd-1_family-4,LSAU)	0	.	95188776	95214793	250153255
chr3_MATERNAL	95214793	95408083	HSat3	0	.	95214793	95408083	51,81,137
chr3_MATERNAL	95408083	95519250	ct	0	.	95408083	95519250	224224224
chr3_MATERNAL	95519250	95521904	cenSat(CER,HSAT5,HSAT5v2)	0	.	95519250	95521904	204204
chr3_MATERNAL	95521904	95525452	ct	0	.	95521904	95525452	224224224
chr3_MATERNAL	95525452	95526886	cenSat(HSAT5,HSAT5v1)	0	.	95525452	95526886	204204
chr3_MATERNAL	95526886	95580256	ct	0	.	95526886	95580256	224224224
chr3_MATERNAL	95580256	95582394	cenSat(SATR1)	0	.	95580256	95582394	204204
chr3_MATERNAL	95582394	95585315	ct	0	.	95582394	95585315	224224224
chr3_MATERNAL	95585315	95589163	cenSat(SATR1,SATR2)	0	.	95585315	95589163	204204
chr3_MATERNAL	95589163	95613678	ct	0	.	95589163	95613678	224224224
chr3_MATERNAL	95613678	95617725	gSat(GSATII,TAR1)	0	.	95613678	95617725	172,51,199
chr3_MATERNAL	95617725	95659081	cenSat(ACRO1,COMP-subunit_ACRO_rnd-5_family-1624,COMP-subunit_ACRO_rnd-5_family-1625,COMP-subunit_ACRO_rnd-5_family-37,COMP-subunit_ACRO_rnd-5_family-38)	0	.	95617725	95659081	204204
chr3_MATERNAL	95659081	96202232	active_hor(S01/1C3H1L)	100	.	95659081	96202232	153,0,0
chr3_MATERNAL	96202232	96203247	mon	100	.	96202232	96203247	255204153
chr3_MATERNAL	96203247	96204260	dhor(S1CMH3d)	100	.	96203247	96204260	255,146,0
chr3_MATERNAL	96204260	96213793	dhor(S01CMH1d)	100	.	96204260	96213793	255,146,0
chr3_MATERNAL	96213793	96288604	mon	100	.	96213793	96288604	255204153
chr3_MATERNAL	115042757	115046777	cenSat(SATR2)	0	.	115042757	115046777	204204
chr3_MATERNAL	128177266	128191504	mon	100	.	128177266	128191504	255204153
chr3_MATERNAL	128208312	128215793	cenSat(SATR1)	0	.	128208312	128215793	204204
chr3_MATERNAL	128220564	128224148	cenSat(SATR1)	0	.	128220564	128224148	204204
chr3_MATERNAL	128234799	128238393	cenSat(SATR1,SATR2)	0	.	128234799	128238393	204204
chr3_MATERNAL	128242806	128245323	cenSat(SATR1)	0	.	128242806	128245323	204204
chr3_MATERNAL	128256950	128261014	cenSat(SATR2)	0	.	128256950	128261014	204204
chr3_MATERNAL	128265421	128267939	cenSat(SATR1)	0	.	128265421	128267939	204204
chr3_MATERNAL	132563055	132565565	cenSat(SATR1)	0	.	132563055	132565565	204204
chr3_MATERNAL	132569995	132574127	cenSat(SATR2)	0	.	132569995	132574127	204204
chr3_MATERNAL	164090236	164097441	cenSat(SATR1,SATR2)	0	.	164090236	164097441	204204
chr3_MATERNAL	170655286	170664520	cenSat(SATR1,SATR2)	0	.	170655286	170664520	204204
chr3_MATERNAL	200773804	200776218	cenSat(HSAT5,HSAT5v2)	0	.	200773804	200776218	204204
chr3_MATERNAL	201094000	201095069	gSat(TAR1)	0	.	201094000	201095069	172,51,199
chr3_PATERNAL	2091	3003	gSat(TAR1)	0	.	2091	3003	172,51,199
chr3_PATERNAL	982165	982975	HSat3	0	.	982165	982975	51,81,137
chr3_PATERNAL	8667123	8669858	cenSat(SATR1)	0	.	8667123	8669858	204204
chr3_PATERNAL	8672914	8683291	cenSat(SATR1,SATR1v)	0	.	8672914	8683291	204204
chr3_PATERNAL	8689976	8698258	cenSat(SATR2)	0	.	8689976	8698258	204204
chr3_PATERNAL	15598265	15599065	cenSat(HSAT5v1)	0	.	15598265	15599065	204204
chr3_PATERNAL	30146661	30149019	cenSat(SATR2)	0	.	30146661	30149019	204204
chr3_PATERNAL	75391414	75393052	cenSat(SATR2)	0	.	75391414	75393052	204204
chr3_PATERNAL	75403606	75407147	cenSat(SATR1)	0	.	75403606	75407147	204204
chr3_PATERNAL	75411551	75415616	cenSat(SATR2)	0	.	75411551	75415616	204204
chr3_PATERNAL	75425164	75425988	cenSat(HSAT5v1)	0	.	75425164	75425988	204204
chr3_PATERNAL	75656285	75659854	cenSat(SATR1)	0	.	75656285	75659854	204204
chr3_PATERNAL	75664275	75670243	cenSat(SATR1)	0	.	75664275	75670243	204204
chr3_PATERNAL	75703082	75706089	bSat(BSR_Beta)	0	.	75703082	75706089	250153255
chr3_PATERNAL	75723561	75727561	bSat(COMP-subunit_LSAU-BSAT_rnd-1_family-1,COMP-subunit_LSAU-BSAT_rnd-1_family-4,COMP-subunit_LSAU-BSAT_rnd-6_family-5403,LSAU)	0	.	75723561	75727561	250153255
chr3_PATERNAL	75727561	75728445	cenSat(COMP-subunit_5SRNA_rnd-6_family-13719,COMP-subunit_5SRNA_rnd-6_family-13720)	0	.	75727561	75728445	204204
chr3_PATERNAL	75805066	75810215	cenSat(CER)	0	.	75805066	75810215	204204
chr3_PATERNAL	81005377	81027955	mon	100	.	81005377	81027955	255204153
chr3_PATERNAL	90323819	90367845	mon	100	.	90323819	90367845	255204153
chr3_PATERNAL	90367845	90376302	ct	0	.	90367845	90376302	224224224
chr3_PATERNAL	90376302	90431226	mon	100	.	90376302	90431226	255204153
chr3_PATERNAL	90431226	90438957	ct	0	.	90431226	90438957	224224224
chr3_PATERNAL	90438957	90545817	mon	100	.	90438957	90545817	255204153
chr3_PATERNAL	90545817	90550938	dhor(S5C1H6d)	100	.	90545817	90550938	255,146,0
chr3_PATERNAL	90550938	90555532	mon	100	.	90550938	90555532	255204153
chr3_PATERNAL	90555532	90584046	dhor(S01CMH1d)	100	.	90555532	90584046	255,146,0
chr3_PATERNAL	90584046	90628231	dhor(S01C3/6H1d)	100	.	90584046	90628231	255,146,0
chr3_PATERNAL	90628231	90634996	dhor(S01CMH1d)	100	.	90628231	90634996	255,146,0
chr3_PATERNAL	90634996	90640907	mixedAlpha(S01C3/6H1d,S01CMH1d)	0	.	90634996	90640907	204,0,0
chr3_PATERNAL	90640907	90671280	dhor(S01C3/6H1d)	100	.	90640907	90671280	255,146,0
chr3_PATERNAL	90671280	90682955	mixedAlpha(S01C3/6H1d,S01CMH1d)	0	.	90671280	90682955	204,0,0
chr3_PATERNAL	90682955	90794568	dhor(S01C3/6H1d)	100	.	90682955	90794568	255,146,0
chr3_PATERNAL	90794568	90799137	mixedAlpha(S01C3/6H1d,S01C3H2)	0	.	90794568	90799137	204,0,0
chr3_PATERNAL	90799137	91495169	hor(S01C3H2)	100	.	90799137	91495169	255,102,0
chr3_PATERNAL	91495169	91726639	ct	0	.	91495169	91726639	224224224
chr3_PATERNAL	91726639	91749984	dhor(S01CMH1d)	100	.	91726639	91749984	255,146,0
chr3_PATERNAL	91749984	91751166	mon	100	.	91749984	91751166	255204153
chr3_PATERNAL	91751166	91752176	dhor(S1CMH3d)	100	.	91751166	91752176	255,146,0
chr3_PATERNAL	91752176	94623546	active_hor(S01/1C3H1L)	100	.	91752176	94623546	153,0,0
chr3_PATERNAL	94623546	95482560	HSat1A	0	.	94623546	95482560	0,222,96
chr3_PATERNAL	95482560	95508571	bSat(BSR_Beta,COMP-subunit_LSAU-BSAT_rnd-1_family-1,COMP-subunit_LSAU-BSAT_rnd-1_family-10,COMP-subunit_LSAU-BSAT_rnd-1_family-4,LSAU)	0	.	95482560	95508571	250153255
chr3_PATERNAL	95508571	95702894	HSat3	0	.	95508571	95702894	51,81,137
chr3_PATERNAL	95702894	95814062	ct	0	.	95702894	95814062	224224224
chr3_PATERNAL	95814062	95816716	cenSat(CER,HSAT5,HSAT5v2)	0	.	95814062	95816716	204204
chr3_PATERNAL	95816716	95820264	ct	0	.	95816716	95820264	224224224
chr3_PATERNAL	95820264	95821698	cenSat(HSAT5,HSAT5v1)	0	.	95820264	95821698	204204
chr3_PATERNAL	95821698	95875031	ct	0	.	95821698	95875031	224224224
chr3_PATERNAL	95875031	95877171	cenSat(SATR1)	0	.	95875031	95877171	204204
chr3_PATERNAL	95877171	95880092	ct	0	.	95877171	95880092	224224224
chr3_PATERNAL	95880092	95883940	cenSat(SATR1,SATR2)	0	.	95880092	95883940	204204
chr3_PATERNAL	95883940	95908466	ct	0	.	95883940	95908466	224224224
chr3_PATERNAL	95908466	95912510	gSat(GSATII,TAR1)	0	.	95908466	95912510	172,51,199
chr3_PATERNAL	95912510	96003887	cenSat(ACRO1,COMP-subunit_ACRO_rnd-5_family-1624,COMP-subunit_ACRO_rnd-5_family-1625,COMP-subunit_ACRO_rnd-5_family-37,COMP-subunit_ACRO_rnd-5_family-38)	0	.	95912510	96003887	204204
chr3_PATERNAL	96003887	96708207	active_hor(S01/1C3H1L)	100	.	96003887	96708207	153,0,0
chr3_PATERNAL	96708207	96709222	mon	100	.	96708207	96709222	255204153
chr3_PATERNAL	96709222	96710235	dhor(S1CMH3d)	100	.	96709222	96710235	255,146,0
chr3_PATERNAL	96710235	96719766	dhor(S01CMH1d)	100	.	96710235	96719766	255,146,0
chr3_PATERNAL	96719766	96794615	mon	100	.	96719766	96794615	255204153
chr3_PATERNAL	115539461	115543481	cenSat(SATR2)	0	.	115539461	115543481	204204
chr3_PATERNAL	128659552	128673789	mon	100	.	128659552	128673789	255204153
chr3_PATERNAL	128690596	128698077	cenSat(SATR1)	0	.	128690596	128698077	204204
chr3_PATERNAL	128702848	128706432	cenSat(SATR1)	0	.	128702848	128706432	204204
chr3_PATERNAL	128717087	128720681	cenSat(SATR1,SATR2)	0	.	128717087	128720681	204204
chr3_PATERNAL	128725094	128727611	cenSat(SATR1)	0	.	128725094	128727611	204204
chr3_PATERNAL	128739238	128743302	cenSat(SATR2)	0	.	128739238	128743302	204204
chr3_PATERNAL	128747709	128750227	cenSat(SATR1)	0	.	128747709	128750227	204204
chr3_PATERNAL	133039043	133041559	cenSat(SATR1)	0	.	133039043	133041559	204204
chr3_PATERNAL	133045983	133050115	cenSat(SATR2)	0	.	133045983	133050115	204204
chr3_PATERNAL	164514198	164521405	cenSat(SATR1,SATR2)	0	.	164514198	164521405	204204
chr3_PATERNAL	171197803	171207037	cenSat(SATR1,SATR2)	0	.	171197803	171207037	204204
chr3_PATERNAL	201185974	201188388	cenSat(HSAT5,HSAT5v2)	0	.	201185974	201188388	204204
chr3_PATERNAL	201510272	201511428	gSat(TAR1)	0	.	201510272	201511428	172,51,199
chr4_MATERNAL	1805	4747	gSat(TAR1)	0	.	1805	4747	172,51,199
chr4_MATERNAL	3458902	3460034	cenSat(HSAT5v1)	0	.	3458902	3460034	204204
chr4_MATERNAL	3574561	3575646	cenSat(HSAT5v1)	0	.	3574561	3575646	204204
chr4_MATERNAL	3589688	3590581	cenSat(HSAT5v1)	0	.	3589688	3590581	204204
chr4_MATERNAL	3881652	3883844	cenSat(SATR1)	0	.	3881652	3883844	204204
chr4_MATERNAL	3888020	3892016	cenSat(SATR1,SATR2)	0	.	3888020	3892016	204204
chr4_MATERNAL	3901507	3902341	cenSat(HSAT5v1)	0	.	3901507	3902341	204204
chr4_MATERNAL	4119207	4121396	cenSat(SATR1)	0	.	4119207	4121396	204204
chr4_MATERNAL	4125543	4129078	cenSat(SATR1,SATR2)	0	.	4125543	4129078	204204
chr4_MATERNAL	4138613	4141014	cenSat(SATR1,SATR1v)	0	.	4138613	4141014	204204
chr4_MATERNAL	4149079	4151522	cenSat(SATR1)	0	.	4149079	4151522	204204
chr4_MATERNAL	4155926	4157682	cenSat(SATR1)	0	.	4155926	4157682	204204
chr4_MATERNAL	4161865	4165016	cenSat(SATR1,SATR2)	0	.	4161865	4165016	204204
chr4_MATERNAL	7382910	7385133	cenSat(HSAT5v1)	0	.	7382910	7385133	204204
chr4_MATERNAL	8971342	8973691	cenSat(SATR1)	0	.	8971342	8973691	204204
chr4_MATERNAL	8981767	8984488	cenSat(SATR1,SATR1v)	0	.	8981767	8984488	204204
chr4_MATERNAL	8994041	8997574	cenSat(SATR1,SATR1v,SATR2)	0	.	8994041	8997574	204204
chr4_MATERNAL	9001996	9005479	cenSat(SATR1)	0	.	9001996	9005479	204204
chr4_MATERNAL	9643460	9644265	cenSat(SATR1)	0	.	9643460	9644265	204204
chr4_MATERNAL	9648666	9651187	cenSat(SATR1)	0	.	9648666	9651187	204204
chr4_MATERNAL	9659258	9661983	cenSat(SATR1,SATR1v)	0	.	9659258	9661983	204204
chr4_MATERNAL	9671501	9675051	cenSat(SATR1,SATR1v,SATR2)	0	.	9671501	9675051	204204
chr4_MATERNAL	9679218	9680353	cenSat(SATR1)	0	.	9679218	9680353	204204
chr4_MATERNAL	9927438	9931509	cenSat(SATR2)	0	.	9927438	9931509	204204
chr4_MATERNAL	12425338	12441232	mon	100	.	12425338	12441232	255204153
chr4_MATERNAL	22741455	22745648	cenSat(SATR1)	0	.	22741455	22745648	204204
chr4_MATERNAL	49221909	49229606	mon	100	.	49221909	49229606	255204153
chr4_MATERNAL	49229606	49274242	HSat3	0	.	49229606	49274242	51,81,137
chr4_MATERNAL	49274242	49314494	ct	0	.	49274242	49314494	224224224
chr4_MATERNAL	49314494	49319064	cenSat(CER,HSAT5,HSAT5v2)	0	.	49314494	49319064	204204
chr4_MATERNAL	49319064	49330685	ct	0	.	49319064	49330685	224224224
chr4_MATERNAL	49330685	49332785	cenSat(HSAT5,HSAT5v2)	0	.	49330685	49332785	204204
chr4_MATERNAL	49332785	49352869	ct	0	.	49332785	49352869	224224224
chr4_MATERNAL	49352869	49354301	cenSat(HSAT5,HSAT5v1)	0	.	49352869	49354301	204204
chr4_MATERNAL	49354301	49364561	ct	0	.	49354301	49364561	224224224
chr4_MATERNAL	49364561	49368271	cenSat(SATR1,SATR2)	0	.	49364561	49368271	204204
chr4_MATERNAL	49368271	49392524	ct	0	.	49368271	49392524	224224224
chr4_MATERNAL	49392524	49396337	gSat(GSATII,TAR1)	0	.	49392524	49396337	172,51,199
chr4_MATERNAL	49396337	49462819	cenSat(ACRO1,COMP-subunit_ACRO_rnd-5_family-1624,COMP-subunit_ACRO_rnd-5_family-1625,COMP-subunit_ACRO_rnd-5_family-37,COMP-subunit_ACRO_rnd-5_family-38)	0	.	49396337	49462819	204204
chr4_MATERNAL	49462819	49474095	ct	0	.	49462819	49474095	224224224
chr4_MATERNAL	49474095	49477908	gSat(GSATII,TAR1)	0	.	49474095	49477908	172,51,199
chr4_MATERNAL	49477908	49506945	cenSat(ACRO1,COMP-subunit_ACRO_rnd-5_family-1624,COMP-subunit_ACRO_rnd-5_family-1625,COMP-subunit_ACRO_rnd-5_family-37,COMP-subunit_ACRO_rnd-5_family-38)	0	.	49477908	49506945	204204
chr4_MATERNAL	49506945	49510594	gSat(GSATII,TAR1)	0	.	49506945	49510594	172,51,199
chr4_MATERNAL	49510594	49534843	ct	0	.	49510594	49534843	224224224
chr4_MATERNAL	49534843	49538552	cenSat(SATR1,SATR2)	0	.	49534843	49538552	204204
chr4_MATERNAL	49538552	49541475	ct	0	.	49538552	49541475	224224224
chr4_MATERNAL	49541475	49543605	cenSat(SATR1,SATR2)	0	.	49541475	49543605	204204
chr4_MATERNAL	49543605	49596701	ct	0	.	49543605	49596701	224224224
chr4_MATERNAL	49596701	49598131	cenSat(HSAT5,HSAT5v1)	0	.	49596701	49598131	204204
chr4_MATERNAL	49598131	49615200	ct	0	.	49598131	49615200	224224224
chr4_MATERNAL	49615200	49617315	cenSat(HSAT5,HSAT5v2)	0	.	49615200	49617315	204204
chr4_MATERNAL	49617315	49629811	ct	0	.	49617315	49629811	224224224
chr4_MATERNAL	49629811	49634938	cenSat(CER,HSAT5,HSAT5v2)	0	.	49629811	49634938	204204
chr4_MATERNAL	49634938	49745447	ct	0	.	49634938	49745447	224224224
chr4_MATERNAL	49745447	49978414	HSat3	0	.	49745447	49978414	51,81,137
chr4_MATERNAL	49978414	50067849	HSat1A	0	.	49978414	50067849	0,222,96
chr4_MATERNAL	50067849	51760430	active_hor(S2C4H1L)	100	.	50067849	51760430	153,0,0
chr4_MATERNAL	51760430	52775726	HSat1A	0	.	51760430	52775726	0,222,96
chr4_MATERNAL	52775726	53485194	active_hor(S2C4H1L)	100	.	52775726	53485194	153,0,0
chr4_MATERNAL	53485194	53502364	hor(S5C4H2)	100	.	53485194	53502364	255,102,0
chr4_MATERNAL	53502364	53505047	ct	0	.	53502364	53505047	224224224
chr4_MATERNAL	53505047	53507848	mon	100	.	53505047	53507848	255204153
chr4_MATERNAL	64968307	64988537	mon	100	.	64968307	64988537	255204153
chr4_MATERNAL	69038368	69040962	hor(S1C12H2)	100	.	69038368	69040962	255,102,0
chr4_MATERNAL	133106558	133158711	cenSat(SST1,SST1v)	0	.	133106558	133158711	204204
chr4_MATERNAL	133368668	133372077	cenSat(SST1,SST1v)	0	.	133368668	133372077	204204
chr4_MATERNAL	153979173	153980380	cenSat(SATR1,SATR2)	0	.	153979173	153980380	204204
chr4_MATERNAL	161896248	161897756	cenSat(HSAT4)	0	.	161896248	161897756	204204
chr4_MATERNAL	171195012	171205507	cenSat(SATR1,SATR2)	0	.	171195012	171205507	204204
chr4_MATERNAL	191448770	191453783	cenSat(COMP-subunit_5SRNA_rnd-6_family-13719,COMP-subunit_5SRNA_rnd-6_family-13720)	0	.	191448770	191453783	204204
chr4_MATERNAL	191453783	191457742	bSat(COMP-subunit_LSAU-BSAT_rnd-1_family-1,COMP-subunit_LSAU-BSAT_rnd-1_family-4,COMP-subunit_LSAU-BSAT_rnd-6_family-5403,LSAU)	0	.	191453783	191457742	250153255
chr4_MATERNAL	191498943	191645306	bSat(BSR_Beta,COMP-subunit_LSAU-BSAT_rnd-1_family-1,COMP-subunit_LSAU-BSAT_rnd-1_family-10,COMP-subunit_LSAU-BSAT_rnd-1_family-4,COMP-subunit_LSAU-BSAT_rnd-6_family-5403,LSAU)	0	.	191498943	191645306	250153255
chr4_MATERNAL	191666426	191668057	gSat(TAR1)	0	.	191666426	191668057	172,51,199
chr4_PATERNAL	2137	4934	gSat(TAR1)	0	.	2137	4934	172,51,199
chr4_PATERNAL	3465366	3466492	cenSat(HSAT5v1)	0	.	3465366	3466492	204204
chr4_PATERNAL	3539742	3541005	HSat3	0	.	3539742	3541005	51,81,137
chr4_PATERNAL	3582287	3583372	cenSat(HSAT5v1)	0	.	3582287	3583372	204204
chr4_PATERNAL	3891172	3893364	cenSat(SATR1)	0	.	3891172	3893364	204204
chr4_PATERNAL	3897540	3901536	cenSat(SATR1,SATR2)	0	.	3897540	3901536	204204
chr4_PATERNAL	3911032	3911880	cenSat(HSAT5v1)	0	.	3911032	3911880	204204
chr4_PATERNAL	4128524	4130713	cenSat(SATR1)	0	.	4128524	4130713	204204
chr4_PATERNAL	4134860	4138395	cenSat(SATR1,SATR2)	0	.	4134860	4138395	204204
chr4_PATERNAL	4147933	4150335	cenSat(SATR1,SATR1v)	0	.	4147933	4150335	204204
chr4_PATERNAL	4158401	4160844	cenSat(SATR1)	0	.	4158401	4160844	204204
chr4_PATERNAL	4165248	4167004	cenSat(SATR1)	0	.	4165248	4167004	204204
chr4_PATERNAL	4171187	4174338	cenSat(SATR1,SATR2)	0	.	4171187	4174338	204204
chr4_PATERNAL	7391944	7393645	cenSat(HSAT5v1)	0	.	7391944	7393645	204204
chr4_PATERNAL	8934995	8937344	cenSat(SATR1)	0	.	8934995	8937344	204204
chr4_PATERNAL	8945420	8948141	cenSat(SATR1,SATR1v)	0	.	8945420	8948141	204204
chr4_PATERNAL	8957694	8961227	cenSat(SATR1,SATR1v,SATR2)	0	.	8957694	8961227	204204
chr4_PATERNAL	8965652	8969135	cenSat(SATR1)	0	.	8965652	8969135	204204
chr4_PATERNAL	9626015	9626820	cenSat(SATR1)	0	.	9626015	9626820	204204
chr4_PATERNAL	9631223	9633668	cenSat(SATR1)	0	.	9631223	9633668	204204
chr4_PATERNAL	9645316	9651315	cenSat(SATR2)	0	.	9645316	9651315	204204
chr4_PATERNAL	9655722	9658245	cenSat(SATR1)	0	.	9655722	9658245	204204
chr4_PATERNAL	9666313	9669035	cenSat(SATR1,SATR1v)	0	.	9666313	9669035	204204
chr4_PATERNAL	9678557	9682067	cenSat(SATR1,SATR1v,SATR2)	0	.	9678557	9682067	204204
chr4_PATERNAL	9686270	9687405	cenSat(SATR1)	0	.	9686270	9687405	204204
chr4_PATERNAL	9931203	9935275	cenSat(SATR2)	0	.	9931203	9935275	204204
chr4_PATERNAL	12434366	12450261	mon	100	.	12434366	12450261	255204153
chr4_PATERNAL	22740579	22744773	cenSat(SATR1)	0	.	22740579	22744773	204204
chr4_PATERNAL	49175101	49182798	mon	100	.	49175101	49182798	255204153
chr4_PATERNAL	49182798	49227499	HSat3	0	.	49182798	49227499	51,81,137
chr4_PATERNAL	49227499	49267783	ct	0	.	49227499	49267783	224224224
chr4_PATERNAL	49267783	49272353	cenSat(CER,HSAT5,HSAT5v2)	0	.	49267783	49272353	204204
chr4_PATERNAL	49272353	49283975	ct	0	.	49272353	49283975	224224224
chr4_PATERNAL	49283975	49286075	cenSat(HSAT5,HSAT5v2)	0	.	49283975	49286075	204204
chr4_PATERNAL	49286075	49306159	ct	0	.	49286075	49306159	224224224
chr4_PATERNAL	49306159	49307591	cenSat(HSAT5,HSAT5v1)	0	.	49306159	49307591	204204
chr4_PATERNAL	49307591	49317830	ct	0	.	49307591	49317830	224224224
chr4_PATERNAL	49317830	49321538	cenSat(SATR1,SATR2)	0	.	49317830	49321538	204204
chr4_PATERNAL	49321538	49345790	ct	0	.	49321538	49345790	224224224
chr4_PATERNAL	49345790	49349603	gSat(GSATII,TAR1)	0	.	49345790	49349603	172,51,199
chr4_PATERNAL	49349603	49378648	cenSat(ACRO1,COMP-subunit_ACRO_rnd-5_family-1624,COMP-subunit_ACRO_rnd-5_family-1625,COMP-subunit_ACRO_rnd-5_family-37,COMP-subunit_ACRO_rnd-5_family-38)	0	.	49349603	49378648	204204
chr4_PATERNAL	49378648	49382298	gSat(GSATII,TAR1)	0	.	49378648	49382298	172,51,199
chr4_PATERNAL	49382298	49406551	ct	0	.	49382298	49406551	224224224
chr4_PATERNAL	49406551	49410260	cenSat(SATR1,SATR2)	0	.	49406551	49410260	204204
chr4_PATERNAL	49410260	49413183	ct	0	.	49410260	49413183	224224224
chr4_PATERNAL	49413183	49415313	cenSat(SATR1,SATR2)	0	.	49413183	49415313	204204
chr4_PATERNAL	49415313	49468400	ct	0	.	49415313	49468400	224224224
chr4_PATERNAL	49468400	49469830	cenSat(HSAT5,HSAT5v1)	0	.	49468400	49469830	204204
chr4_PATERNAL	49469830	49486899	ct	0	.	49469830	49486899	224224224
chr4_PATERNAL	49486899	49489014	cenSat(HSAT5,HSAT5v2)	0	.	49486899	49489014	204204
chr4_PATERNAL	49489014	49501510	ct	0	.	49489014	49501510	224224224
chr4_PATERNAL	49501510	49506686	cenSat(CER,HSAT5,HSAT5v2)	0	.	49501510	49506686	204204
chr4_PATERNAL	49506686	49617193	ct	0	.	49506686	49617193	224224224
chr4_PATERNAL	49617193	49847683	HSat3	0	.	49617193	49847683	51,81,137
chr4_PATERNAL	49847683	49905170	HSat1A	0	.	49847683	49905170	0,222,96
chr4_PATERNAL	49905170	51675739	active_hor(S2C4H1L)	100	.	49905170	51675739	153,0,0
chr4_PATERNAL	51675739	53488533	HSat1A	0	.	51675739	53488533	0,222,96
chr4_PATERNAL	53488533	54056885	active_hor(S2C4H1L)	100	.	53488533	54056885	153,0,0
chr4_PATERNAL	54056885	54080686	hor(S5C4H2)	100	.	54056885	54080686	255,102,0
chr4_PATERNAL	54080686	54083369	ct	0	.	54080686	54083369	224224224
chr4_PATERNAL	54083369	54086170	mon	100	.	54083369	54086170	255204153
chr4_PATERNAL	65540820	65561035	mon	100	.	65540820	65561035	255204153
chr4_PATERNAL	69592976	69595570	hor(S1C12H2)	100	.	69592976	69595570	255,102,0
chr4_PATERNAL	133908072	133947693	cenSat(SST1,SST1v)	0	.	133908072	133947693	204204
chr4_PATERNAL	134157645	134161050	cenSat(SST1,SST1v)	0	.	134157645	134161050	204204
chr4_PATERNAL	154766945	154768152	cenSat(SATR1,SATR2)	0	.	154766945	154768152	204204
chr4_PATERNAL	162674725	162676233	cenSat(HSAT4)	0	.	162674725	162676233	204204
chr4_PATERNAL	171967787	171978208	cenSat(SATR1,SATR2)	0	.	171967787	171978208	204204
chr4_PATERNAL	192215081	192220111	cenSat(COMP-subunit_5SRNA_rnd-6_family-13719,COMP-subunit_5SRNA_rnd-6_family-13720)	0	.	192215081	192220111	204204
chr4_PATERNAL	192220111	192224057	bSat(COMP-subunit_LSAU-BSAT_rnd-1_family-1,COMP-subunit_LSAU-BSAT_rnd-1_family-4,COMP-subunit_LSAU-BSAT_rnd-6_family-5403,LSAU)	0	.	192220111	192224057	250153255
chr4_PATERNAL	192265308	192352720	bSat(COMP-subunit_LSAU-BSAT_rnd-1_family-1,COMP-subunit_LSAU-BSAT_rnd-1_family-10,COMP-subunit_LSAU-BSAT_rnd-1_family-4,COMP-subunit_LSAU-BSAT_rnd-6_family-5403,LSAU)	0	.	192265308	192352720	250153255
chr4_PATERNAL	192379219	192381961	gSat(TAR1)	0	.	192379219	192381961	172,51,199
chr5_MATERNAL	2804	4408	gSat(TAR1)	0	.	2804	4408	172,51,199
chr5_MATERNAL	17519882	17524601	cenSat(COMP-subunit_TAF11_rnd-6_family-27360)	0	.	17519882	17524601	204204
chr5_MATERNAL	17528796	17529805	cenSat(COMP-subunit_TAF11_rnd-6_family-27360)	0	.	17528796	17529805	204204
chr5_MATERNAL	17531904	17533794	cenSat(COMP-subunit_TAF11_rnd-6_family-27360)	0	.	17531904	17533794	204204
chr5_MATERNAL	17539919	17541043	cenSat(COMP-subunit_TAF11_rnd-6_family-27360)	0	.	17539919	17541043	204204
chr5_MATERNAL	17544166	17545201	cenSat(COMP-subunit_TAF11_rnd-6_family-27360)	0	.	17544166	17545201	204204
chr5_MATERNAL	17552041	17694390	cenSat(COMP-subunit_TAF11_rnd-6_family-27360)	0	.	17552041	17694390	204204
chr5_MATERNAL	17696785	17697815	cenSat(COMP-subunit_TAF11_rnd-6_family-27360)	0	.	17696785	17697815	204204
chr5_MATERNAL	17700155	17702042	cenSat(COMP-subunit_TAF11_rnd-6_family-27360)	0	.	17700155	17702042	204204
chr5_MATERNAL	17704970	17708245	cenSat(COMP-subunit_TAF11_rnd-6_family-27360)	0	.	17704970	17708245	204204
chr5_MATERNAL	17714685	17715498	cenSat(COMP-subunit_TAF11_rnd-6_family-27360)	0	.	17714685	17715498	204204
chr5_MATERNAL	17719597	17720615	cenSat(COMP-subunit_TAF11_rnd-6_family-27360)	0	.	17719597	17720615	204204
chr5_MATERNAL	17727457	17731714	cenSat(COMP-subunit_TAF11_rnd-6_family-27360)	0	.	17727457	17731714	204204
chr5_MATERNAL	17742909	17746357	cenSat(COMP-subunit_TAF11_rnd-6_family-27360)	0	.	17742909	17746357	204204
chr5_MATERNAL	17748765	17750221	cenSat(COMP-subunit_TAF11_rnd-6_family-27360)	0	.	17748765	17750221	204204
chr5_MATERNAL	24004667	24024776	mon	100	.	24004667	24024776	255204153
chr5_MATERNAL	31374986	31376096	bSat(COMP-subunit_LSAU-BSAT_rnd-1_family-1)	0	.	31374986	31376096	250153255
chr5_MATERNAL	46145092	46236711	mon	100	.	46145092	46236711	255204153
chr5_MATERNAL	46236711	46246580	ct	0	.	46236711	46246580	224224224
chr5_MATERNAL	46246580	46332817	mon	100	.	46246580	46332817	255204153
chr5_MATERNAL	46332817	46355167	ct	0	.	46332817	46355167	224224224
chr5_MATERNAL	46355167	46365602	mon	100	.	46355167	46365602	255204153
chr5_MATERNAL	46365602	46373673	ct	0	.	46365602	46373673	224224224
chr5_MATERNAL	46373673	46663888	mon	100	.	46373673	46663888	255204153
chr5_MATERNAL	46663888	46702839	hor(S5C5/19H5)	100	.	46663888	46702839	255,102,0
chr5_MATERNAL	46702839	46765369	mon	100	.	46702839	46765369	255204153
chr5_MATERNAL	46765369	46779205	dhor(S1CMH3d)	100	.	46765369	46779205	255,146,0
chr5_MATERNAL	46779205	46780562	mon	100	.	46779205	46780562	255204153
chr5_MATERNAL	46780562	46798243	hor(S1C5H2)	100	.	46780562	46798243	255,102,0
chr5_MATERNAL	46798243	50386376	active_hor(S1C1/5/19H1L)	100	.	46798243	50386376	153,0,0
chr5_MATERNAL	50386376	50387996	bSat(BSR_Beta)	0	.	50386376	50387996	250153255
chr5_MATERNAL	50387996	51014548	HSat3	0	.	50387996	51014548	51,81,137
chr5_MATERNAL	51014548	51042081	bSat(BSR_Beta,COMP-subunit_LSAU-BSAT_rnd-1_family-1,COMP-subunit_LSAU-BSAT_rnd-1_family-10,COMP-subunit_LSAU-BSAT_rnd-1_family-4,LSAU)	0	.	51014548	51042081	250153255
chr5_MATERNAL	51042081	51136151	mon	100	.	51042081	51136151	255204153
chr5_MATERNAL	51136151	51138196	hor(S5C5/19H5)	100	.	51136151	51138196	255,102,0
chr5_MATERNAL	51138196	51203678	hor(S5C5H6)	100	.	51138196	51203678	255,102,0
chr5_MATERNAL	51203678	51211591	mon	100	.	51203678	51211591	255204153
chr5_MATERNAL	51211591	51219594	dhor(S5C1H5d)	100	.	51211591	51219594	255,146,0
chr5_MATERNAL	51219594	51223079	mon	100	.	51219594	51223079	255204153
chr5_MATERNAL	51223079	51241669	dhor(S02CMH2d)	100	.	51223079	51241669	255,146,0
chr5_MATERNAL	51241669	51247119	mon	100	.	51241669	51247119	255204153
chr5_MATERNAL	51247119	51249494	dhor(S5C1H5d)	100	.	51247119	51249494	255,146,0
chr5_MATERNAL	51249494	51258164	mon	100	.	51249494	51258164	255204153
chr5_MATERNAL	51258164	51269278	dhor(S5C1H5d)	100	.	51258164	51269278	255,146,0
chr5_MATERNAL	51269278	51276487	mon	100	.	51269278	51276487	255204153
chr5_MATERNAL	51276487	51285381	dhor(S5C1H5d)	100	.	51276487	51285381	255,146,0
chr5_MATERNAL	51285381	51287084	mon	100	.	51285381	51287084	255204153
chr5_MATERNAL	51287084	51342442	hor(S5C5/19H7-B)	100	.	51287084	51342442	255,102,0
chr5_MATERNAL	51342442	51349139	hor(S5C5/19H7-A,B)	100	.	51342442	51349139	255,102,0
chr5_MATERNAL	51349139	51355176	ct	0	.	51349139	51355176	224224224
chr5_MATERNAL	51355176	51359915	mon	100	.	51355176	51359915	255204153
chr5_MATERNAL	51359915	51365025	hor(S5C5/19H7-A,B)	100	.	51359915	51365025	255,102,0
chr5_MATERNAL	51365025	51367587	mon	100	.	51365025	51367587	255204153
chr5_MATERNAL	51367587	51370643	dhor(S5C1H5d)	100	.	51367587	51370643	255,146,0
chr5_MATERNAL	51370643	51398334	dhor(S5C5/19H9d)	100	.	51370643	51398334	255,146,0
chr5_MATERNAL	51398334	51404421	ct	0	.	51398334	51404421	224224224
chr5_MATERNAL	51404421	51447290	mon	100	.	51404421	51447290	255204153
chr5_MATERNAL	51447290	51824561	hor(S5C5/19H4-B)	100	.	51447290	51824561	255,102,0
chr5_MATERNAL	51824561	51830650	ct	0	.	51824561	51830650	224224224
chr5_MATERNAL	51830650	51945244	mon	100	.	51830650	51945244	255204153
chr5_MATERNAL	100937617	100980055	cenSat(SATR1,SATR2)	0	.	100937617	100980055	204204
chr5_MATERNAL	137508517	137511393	cenSat(SATR2)	0	.	137508517	137511393	204204
chr5_MATERNAL	137520089	137563120	cenSat(SATR1,SATR2)	0	.	137520089	137563120	204204
chr5_MATERNAL	148987962	148995945	cenSat(SATR1,SATR1v)	0	.	148987962	148995945	204204
chr5_MATERNAL	183257659	183259328	gSat(TAR1)	0	.	183257659	183259328	172,51,199
chr5_PATERNAL	2304	4106	gSat(TAR1)	0	.	2304	4106	172,51,199
chr5_PATERNAL	17544205	17548924	cenSat(COMP-subunit_TAF11_rnd-6_family-27360)	0	.	17544205	17548924	204204
chr5_PATERNAL	17553129	17554138	cenSat(COMP-subunit_TAF11_rnd-6_family-27360)	0	.	17553129	17554138	204204
chr5_PATERNAL	17556237	17558127	cenSat(COMP-subunit_TAF11_rnd-6_family-27360)	0	.	17556237	17558127	204204
chr5_PATERNAL	17564252	17565376	cenSat(COMP-subunit_TAF11_rnd-6_family-27360)	0	.	17564252	17565376	204204
chr5_PATERNAL	17568499	17569534	cenSat(COMP-subunit_TAF11_rnd-6_family-27360)	0	.	17568499	17569534	204204
chr5_PATERNAL	17576374	17728103	cenSat(COMP-subunit_TAF11_rnd-6_family-27360)	0	.	17576374	17728103	204204
chr5_PATERNAL	17733873	17735760	cenSat(COMP-subunit_TAF11_rnd-6_family-27360)	0	.	17733873	17735760	204204
chr5_PATERNAL	17738688	17741963	cenSat(COMP-subunit_TAF11_rnd-6_family-27360)	0	.	17738688	17741963	204204
chr5_PATERNAL	17748403	17749216	cenSat(COMP-subunit_TAF11_rnd-6_family-27360)	0	.	17748403	17749216	204204
chr5_PATERNAL	17753315	17754333	cenSat(COMP-subunit_TAF11_rnd-6_family-27360)	0	.	17753315	17754333	204204
chr5_PATERNAL	17761175	17765431	cenSat(COMP-subunit_TAF11_rnd-6_family-27360)	0	.	17761175	17765431	204204
chr5_PATERNAL	17776625	17780073	cenSat(COMP-subunit_TAF11_rnd-6_family-27360)	0	.	17776625	17780073	204204
chr5_PATERNAL	17782480	17783936	cenSat(COMP-subunit_TAF11_rnd-6_family-27360)	0	.	17782480	17783936	204204
chr5_PATERNAL	24038673	24058782	mon	100	.	24038673	24058782	255204153
chr5_PATERNAL	46169808	46261250	mon	100	.	46169808	46261250	255204153
chr5_PATERNAL	46261250	46271119	ct	0	.	46261250	46271119	224224224
chr5_PATERNAL	46271119	46357355	mon	100	.	46271119	46357355	255204153
chr5_PATERNAL	46357355	46379709	ct	0	.	46357355	46379709	224224224
chr5_PATERNAL	46379709	46390144	mon	100	.	46379709	46390144	255204153
chr5_PATERNAL	46390144	46398215	ct	0	.	46390144	46398215	224224224
chr5_PATERNAL	46398215	46686377	mon	100	.	46398215	46686377	255204153
chr5_PATERNAL	46686377	46726010	hor(S5C5/19H5)	100	.	46686377	46726010	255,102,0
chr5_PATERNAL	46726010	46788537	mon	100	.	46726010	46788537	255204153
chr5_PATERNAL	46788537	46800843	dhor(S1CMH3d)	100	.	46788537	46800843	255,146,0
chr5_PATERNAL	46800843	46811554	hor(S1C5H2)	100	.	46800843	46811554	255,102,0
chr5_PATERNAL	46811554	56296652	active_hor(S1C1/5/19H1L)	100	.	46811554	56296652	153,0,0
chr5_PATERNAL	56296652	56298272	bSat(BSR_Beta)	0	.	56296652	56298272	250153255
chr5_PATERNAL	56298272	56960413	HSat3	0	.	56298272	56960413	51,81,137
chr5_PATERNAL	56960413	56990540	bSat(BSR_Beta,COMP-subunit_LSAU-BSAT_rnd-1_family-1,COMP-subunit_LSAU-BSAT_rnd-1_family-10,COMP-subunit_LSAU-BSAT_rnd-1_family-4,LSAU)	0	.	56960413	56990540	250153255
chr5_PATERNAL	56990540	57084610	mon	100	.	56990540	57084610	255204153
chr5_PATERNAL	57084610	57086655	hor(S5C5/19H5)	100	.	57084610	57086655	255,102,0
chr5_PATERNAL	57086655	57156054	hor(S5C5H6)	100	.	57086655	57156054	255,102,0
chr5_PATERNAL	57156054	57163966	mon	100	.	57156054	57163966	255204153
chr5_PATERNAL	57163966	57171969	dhor(S5C1H5d)	100	.	57163966	57171969	255,146,0
chr5_PATERNAL	57171969	57175454	mon	100	.	57171969	57175454	255204153
chr5_PATERNAL	57175454	57194044	dhor(S02CMH2d)	100	.	57175454	57194044	255,146,0
chr5_PATERNAL	57194044	57202718	mon	100	.	57194044	57202718	255204153
chr5_PATERNAL	57202718	57213832	dhor(S5C1H5d)	100	.	57202718	57213832	255,146,0
chr5_PATERNAL	57213832	57221041	mon	100	.	57213832	57221041	255204153
chr5_PATERNAL	57221041	57229935	dhor(S5C1H5d)	100	.	57221041	57229935	255,146,0
chr5_PATERNAL	57229935	57231638	mon	100	.	57229935	57231638	255204153
chr5_PATERNAL	57231638	57303348	hor(S5C5/19H7-B)	100	.	57231638	57303348	255,102,0
chr5_PATERNAL	57303348	57310048	hor(S5C5/19H7-A,B)	100	.	57303348	57310048	255,102,0
chr5_PATERNAL	57310048	57316082	ct	0	.	57310048	57316082	224224224
chr5_PATERNAL	57316082	57320821	mon	100	.	57316082	57320821	255204153
chr5_PATERNAL	57320821	57325931	hor(S5C5/19H7-A,B)	100	.	57320821	57325931	255,102,0
chr5_PATERNAL	57325931	57328493	mon	100	.	57325931	57328493	255204153
chr5_PATERNAL	57328493	57331549	dhor(S5C1H5d)	100	.	57328493	57331549	255,146,0
chr5_PATERNAL	57331549	57359238	dhor(S5C5/19H9d)	100	.	57331549	57359238	255,146,0
chr5_PATERNAL	57359238	57365325	ct	0	.	57359238	57365325	224224224
chr5_PATERNAL	57365325	57408193	mon	100	.	57365325	57408193	255204153
chr5_PATERNAL	57408193	57738293	hor(S5C5/19H4-B)	100	.	57408193	57738293	255,102,0
chr5_PATERNAL	57738293	57744382	ct	0	.	57738293	57744382	224224224
chr5_PATERNAL	57744382	57858976	mon	100	.	57744382	57858976	255204153
chr5_PATERNAL	106537594	106580031	cenSat(SATR1,SATR2)	0	.	106537594	106580031	204204
chr5_PATERNAL	143135313	143138185	cenSat(SATR2)	0	.	143135313	143138185	204204
chr5_PATERNAL	143141089	143142052	cenSat(SATR2)	0	.	143141089	143142052	204204
chr5_PATERNAL	143146895	143184388	cenSat(SATR1,SATR2)	0	.	143146895	143184388	204204
chr5_PATERNAL	154592793	154600773	cenSat(SATR1,SATR1v)	0	.	154592793	154600773	204204
chr5_PATERNAL	188871334	188873119	gSat(TAR1)	0	.	188871334	188873119	172,51,199
chr6_MATERNAL	1474	2573	gSat(TAR1)	0	.	1474	2573	172,51,199
chr6_MATERNAL	100645	101709	gSat(TAR1)	0	.	100645	101709	172,51,199
chr6_MATERNAL	2601284	2605591	cenSat(HSAT5v1,SST1,SST1v)	0	.	2601284	2605591	204204
chr6_MATERNAL	29472727	29476328	cenSat(HSAT5v1,HSAT5v2)	0	.	29472727	29476328	204204
chr6_MATERNAL	34808380	34810854	cenSat(COMP-subunit_TAF11_rnd-6_family-27360)	0	.	34808380	34810854	204204
chr6_MATERNAL	57762799	57763699	cenSat(HSAT5v1)	0	.	57762799	57763699	204204
chr6_MATERNAL	57763699	57831832	ct	0	.	57763699	57831832	224224224
chr6_MATERNAL	57831832	57832713	cenSat(HSAT5v1)	0	.	57831832	57832713	204204
chr6_MATERNAL	57832713	58199168	ct	0	.	57832713	58199168	224224224
chr6_MATERNAL	58199168	58224810	cenSat(SATR1,SATR2)	0	.	58199168	58224810	204204
chr6_MATERNAL	58224810	58363417	ct	0	.	58224810	58363417	224224224
chr6_MATERNAL	58363417	58372153	mon	100	.	58363417	58372153	255204153
chr6_MATERNAL	58372153	58379204	ct	0	.	58372153	58379204	224224224
chr6_MATERNAL	58379204	58406808	mon	100	.	58379204	58406808	255204153
chr6_MATERNAL	58406808	63810194	active_hor(S01C6H1L)	100	.	58406808	63810194	153,0,0
chr6_MATERNAL	63810194	63844052	dhor(S01C3/6H1d)	100	.	63810194	63844052	255,146,0
chr6_MATERNAL	63844052	63848296	mixedAlpha(S01C3/6H1d,S01CMH1d)	0	.	63844052	63848296	204,0,0
chr6_MATERNAL	63848296	63865268	dhor(S01C3/6H1d)	100	.	63848296	63865268	255,146,0
chr6_MATERNAL	63865268	63871204	mixedAlpha(S01C3/6H1d,S01CMH1d)	0	.	63865268	63871204	204,0,0
chr6_MATERNAL	63871204	63914971	dhor(S01C3/6H1d)	100	.	63871204	63914971	255,146,0
chr6_MATERNAL	63914971	63922040	ct	0	.	63914971	63922040	224224224
chr6_MATERNAL	63922040	63937585	dhor(S01C3/6H1d)	100	.	63922040	63937585	255,146,0
chr6_MATERNAL	63937585	63945137	ct	0	.	63937585	63945137	224224224
chr6_MATERNAL	63945137	64003747	dhor(S01C3/6H1d)	100	.	63945137	64003747	255,146,0
chr6_MATERNAL	64003747	64011195	dhor(S01CMH1d)	100	.	64003747	64011195	255,146,0
chr6_MATERNAL	64011195	64040730	dhor(S01C3/6H1d)	100	.	64011195	64040730	255,146,0
chr6_MATERNAL	64040730	64046860	mixedAlpha(S01C3/6H1d,S01CMH1d)	0	.	64040730	64046860	204,0,0
chr6_MATERNAL	64046860	64069807	dhor(S01C3/6H1d)	100	.	64046860	64069807	255,146,0
chr6_MATERNAL	64069807	64081298	dhor(S01CMH1d)	100	.	64069807	64081298	255,146,0
chr6_MATERNAL	64081298	64109409	dhor(S01C3/6H1d)	100	.	64081298	64109409	255,146,0
chr6_MATERNAL	64109409	64114576	mixedAlpha(S01C3/6H1d,S01CMH1d)	0	.	64109409	64114576	204,0,0
chr6_MATERNAL	64114576	64147747	dhor(S01C3/6H1d)	100	.	64114576	64147747	255,146,0
chr6_MATERNAL	64147747	64150295	mixedAlpha(S01C3/6H1d,S01CMH1d)	0	.	64147747	64150295	204,0,0
chr6_MATERNAL	64150295	64157943	dhor(S01CMH1d)	100	.	64150295	64157943	255,146,0
chr6_MATERNAL	64157943	64169165	mixedAlpha(S01C3/6H1d,S01CMH1d)	0	.	64157943	64169165	204,0,0
chr6_MATERNAL	64169165	64172384	dhor(S01CMH1d)	100	.	64169165	64172384	255,146,0
chr6_MATERNAL	64172384	64919762	ct	0	.	64172384	64919762	224224224
chr6_MATERNAL	64919762	64947049	cenSat(SATR1,SATR2)	0	.	64919762	64947049	204204
chr6_MATERNAL	64947049	64949278	ct	0	.	64947049	64949278	224224224
chr6_MATERNAL	64949278	64951696	cenSat(SATR1,SATR2)	0	.	64949278	64951696	204204
chr6_MATERNAL	64951696	64954604	ct	0	.	64951696	64954604	224224224
chr6_MATERNAL	64954604	64969116	cenSat(SATR1)	0	.	64954604	64969116	204204
chr6_MATERNAL	64969116	65204185	ct	0	.	64969116	65204185	224224224
chr6_MATERNAL	65204185	65212937	mon	100	.	65204185	65212937	255204153
chr6_MATERNAL	65212937	65219973	ct	0	.	65212937	65219973	224224224
chr6_MATERNAL	65219973	65273058	mon	100	.	65219973	65273058	255204153
chr6_MATERNAL	65273058	65334110	dhor(S01CMH1d)	100	.	65273058	65334110	255,146,0
chr6_MATERNAL	65334110	65423174	mon	100	.	65334110	65423174	255204153
chr6_MATERNAL	65423174	66737404	ct	0	.	65423174	66737404	224224224
chr6_MATERNAL	66737404	66786521	cenSat(SATR1,SATR2)	0	.	66737404	66786521	204204
chr6_MATERNAL	107346741	107359246	cenSat(SATR1,SATR2)	0	.	107346741	107359246	204204
chr6_MATERNAL	173882158	173884168	cenSat(HSAT5v1)	0	.	173882158	173884168	204204
chr6_MATERNAL	174738698	174740728	gSat(TAR1)	0	.	174738698	174740728	172,51,199
chr6_PATERNAL	2234	3277	gSat(TAR1)	0	.	2234	3277	172,51,199
chr6_PATERNAL	101363	102427	gSat(TAR1)	0	.	101363	102427	172,51,199
chr6_PATERNAL	2599189	2601855	cenSat(SST1,SST1v)	0	.	2599189	2601855	204204
chr6_PATERNAL	29476078	29479679	cenSat(HSAT5v1,HSAT5v2)	0	.	29476078	29479679	204204
chr6_PATERNAL	34908875	34911349	cenSat(COMP-subunit_TAF11_rnd-6_family-27360)	0	.	34908875	34911349	204204
chr6_PATERNAL	58277014	58302656	cenSat(SATR1,SATR2)	0	.	58277014	58302656	204204
chr6_PATERNAL	58302656	58441266	ct	0	.	58302656	58441266	224224224
chr6_PATERNAL	58441266	58450002	mon	100	.	58441266	58450002	255204153
chr6_PATERNAL	58450002	58457053	ct	0	.	58450002	58457053	224224224
chr6_PATERNAL	58457053	58484657	mon	100	.	58457053	58484657	255204153
chr6_PATERNAL	58484657	63416360	active_hor(S01C6H1L)	100	.	58484657	63416360	153,0,0
chr6_PATERNAL	63416360	63450222	dhor(S01C3/6H1d)	100	.	63416360	63450222	255,146,0
chr6_PATERNAL	63450222	63454466	mixedAlpha(S01C3/6H1d,S01CMH1d)	0	.	63450222	63454466	204,0,0
chr6_PATERNAL	63454466	63471438	dhor(S01C3/6H1d)	100	.	63454466	63471438	255,146,0
chr6_PATERNAL	63471438	63477374	mixedAlpha(S01C3/6H1d,S01CMH1d)	0	.	63471438	63477374	204,0,0
chr6_PATERNAL	63477374	63528617	dhor(S01C3/6H1d)	100	.	63477374	63528617	255,146,0
chr6_PATERNAL	63528617	63535686	ct	0	.	63528617	63535686	224224224
chr6_PATERNAL	63535686	63551231	dhor(S01C3/6H1d)	100	.	63535686	63551231	255,146,0
chr6_PATERNAL	63551231	63558783	ct	0	.	63551231	63558783	224224224
chr6_PATERNAL	63558783	63617393	dhor(S01C3/6H1d)	100	.	63558783	63617393	255,146,0
chr6_PATERNAL	63617393	63624841	dhor(S01CMH1d)	100	.	63617393	63624841	255,146,0
chr6_PATERNAL	63624841	63654376	dhor(S01C3/6H1d)	100	.	63624841	63654376	255,146,0
chr6_PATERNAL	63654376	63660506	mixedAlpha(S01C3/6H1d,S01CMH1d)	0	.	63654376	63660506	204,0,0
chr6_PATERNAL	63660506	63683454	dhor(S01C3/6H1d)	100	.	63660506	63683454	255,146,0
chr6_PATERNAL	63683454	63694944	dhor(S01CMH1d)	100	.	63683454	63694944	255,146,0
chr6_PATERNAL	63694944	63723099	dhor(S01C3/6H1d)	100	.	63694944	63723099	255,146,0
chr6_PATERNAL	63723099	63728267	mixedAlpha(S01C3/6H1d,S01CMH1d)	0	.	63723099	63728267	204,0,0
chr6_PATERNAL	63728267	63761325	dhor(S01C3/6H1d)	100	.	63728267	63761325	255,146,0
chr6_PATERNAL	63761325	63763873	mixedAlpha(S01C3/6H1d,S01CMH1d)	0	.	63761325	63763873	204,0,0
chr6_PATERNAL	63763873	63771521	dhor(S01CMH1d)	100	.	63763873	63771521	255,146,0
chr6_PATERNAL	63771521	63782742	mixedAlpha(S01C3/6H1d,S01CMH1d)	0	.	63771521	63782742	204,0,0
chr6_PATERNAL	63782742	63785964	dhor(S01CMH1d)	100	.	63782742	63785964	255,146,0
chr6_PATERNAL	63785964	64535082	ct	0	.	63785964	64535082	224224224
chr6_PATERNAL	64535082	64562360	cenSat(SATR1,SATR2)	0	.	64535082	64562360	204204
chr6_PATERNAL	64562360	64564589	ct	0	.	64562360	64564589	224224224
chr6_PATERNAL	64564589	64567007	cenSat(SATR1,SATR2)	0	.	64564589	64567007	204204
chr6_PATERNAL	64567007	64569908	ct	0	.	64567007	64569908	224224224
chr6_PATERNAL	64569908	64584429	cenSat(SATR1)	0	.	64569908	64584429	204204
chr6_PATERNAL	64584429	64819214	ct	0	.	64584429	64819214	224224224
chr6_PATERNAL	64819214	64827965	mon	100	.	64819214	64827965	255204153
chr6_PATERNAL	64827965	64835004	ct	0	.	64827965	64835004	224224224
chr6_PATERNAL	64835004	64888084	mon	100	.	64835004	64888084	255204153
chr6_PATERNAL	64888084	64954071	dhor(S01CMH1d)	100	.	64888084	64954071	255,146,0
chr6_PATERNAL	64954071	65046712	mon	100	.	64954071	65046712	255204153
chr6_PATERNAL	65046712	66360953	ct	0	.	65046712	66360953	224224224
chr6_PATERNAL	66360953	66410086	cenSat(SATR1,SATR2)	0	.	66360953	66410086	204204
chr6_PATERNAL	106959991	106972497	cenSat(SATR1,SATR2)	0	.	106959991	106972497	204204
chr6_PATERNAL	173564606	173566698	cenSat(HSAT5v1)	0	.	173564606	173566698	204204
chr6_PATERNAL	174407124	174409279	gSat(TAR1)	0	.	174407124	174409279	172,51,199
chr7_MATERNAL	2381	3905	gSat(TAR1)	0	.	2381	3905	172,51,199
chr7_MATERNAL	2622908	2623768	HSat3	0	.	2622908	2623768	51,81,137
chr7_MATERNAL	6939559	6941135	cenSat(SATR2)	0	.	6939559	6941135	204204
chr7_MATERNAL	6945180	6948752	cenSat(SATR1)	0	.	6945180	6948752	204204
chr7_MATERNAL	6953184	6956722	cenSat(SATR1,SATR2)	0	.	6953184	6956722	204204
chr7_MATERNAL	6974866	6977608	cenSat(SATR1)	0	.	6974866	6977608	204204
chr7_MATERNAL	6982005	6985933	cenSat(SATR1,SATR2)	0	.	6982005	6985933	204204
chr7_MATERNAL	7162198	7182237	cenSat(SATR1,SATR2)	0	.	7162198	7182237	204204
chr7_MATERNAL	37892090	37897976	cenSat(SATR2)	0	.	37892090	37897976	204204
chr7_MATERNAL	56709450	56711559	cenSat(HSAT5v2)	0	.	56709450	56711559	204204
chr7_MATERNAL	56711559	56755054	ct	0	.	56711559	56755054	224224224
chr7_MATERNAL	56755054	56757567	cenSat(HSAT5v1,HSAT5v2)	0	.	56755054	56757567	204204
chr7_MATERNAL	56757567	56820016	ct	0	.	56757567	56820016	224224224
chr7_MATERNAL	56820016	56826641	bSat(BSR_Beta)	0	.	56820016	56826641	250153255
chr7_MATERNAL	56826641	56867241	ct	0	.	56826641	56867241	224224224
chr7_MATERNAL	56867241	56878344	bSat(BSR_Beta)	0	.	56867241	56878344	250153255
chr7_MATERNAL	56878344	57350563	ct	0	.	56878344	57350563	224224224
chr7_MATERNAL	57350563	57355562	bSat(BSR_Beta)	0	.	57350563	57355562	250153255
chr7_MATERNAL	57355562	57628536	ct	0	.	57355562	57628536	224224224
chr7_MATERNAL	57628536	57630909	cenSat(HSAT5v2)	0	.	57628536	57630909	204204
chr7_MATERNAL	57630909	57698144	ct	0	.	57630909	57698144	224224224
chr7_MATERNAL	57698144	57699113	cenSat(SST1,SST1v)	0	.	57698144	57699113	204204
chr7_MATERNAL	57699113	57700057	HSat2	0	.	57699113	57700057	128250
chr7_MATERNAL	57700057	57701000	HSat3	0	.	57700057	57701000	51,81,137
chr7_MATERNAL	57701000	57701989	HSat2	0	.	57701000	57701989	128250
chr7_MATERNAL	57701989	57703000	HSat3	0	.	57701989	57703000	51,81,137
chr7_MATERNAL	57703000	57704001	HSat2	0	.	57703000	57704001	128250
chr7_MATERNAL	57704001	57704990	HSat3	0	.	57704001	57704990	51,81,137
chr7_MATERNAL	57704990	57707019	HSat2	0	.	57704990	57707019	128250
chr7_MATERNAL	57707019	57708993	HSat3	0	.	57707019	57708993	51,81,137
chr7_MATERNAL	57708993	57709994	HSat2	0	.	57708993	57709994	128250
chr7_MATERNAL	57709994	57711142	HSat3	0	.	57709994	57711142	51,81,137
chr7_MATERNAL	57711142	57859401	ct	0	.	57711142	57859401	224224224
chr7_MATERNAL	57859401	57869514	cenSat(SST1,SST1v)	0	.	57859401	57869514	204204
chr7_MATERNAL	57869514	57965677	ct	0	.	57869514	57965677	224224224
chr7_MATERNAL	57965677	57974405	mon	100	.	57965677	57974405	255204153
chr7_MATERNAL	57974405	57977984	cenSat(SST1,SST1v)	0	.	57974405	57977984	204204
chr7_MATERNAL	57977984	57982581	mon	100	.	57977984	57982581	255204153
chr7_MATERNAL	57982581	57991513	cenSat(SST1,SST1v)	0	.	57982581	57991513	204204
chr7_MATERNAL	57991513	58031536	ct	0	.	57991513	58031536	224224224
chr7_MATERNAL	58031536	58037657	cenSat(SST1,SST1v)	0	.	58031536	58037657	204204
chr7_MATERNAL	58037657	58093384	ct	0	.	58037657	58093384	224224224
chr7_MATERNAL	58093384	58236636	mon	100	.	58093384	58236636	255204153
chr7_MATERNAL	58236636	58241917	dhor(S5C1H5d)	100	.	58236636	58241917	255,146,0
chr7_MATERNAL	58241917	58245110	dhor(S2CMH4d)	100	.	58241917	58245110	255,146,0
chr7_MATERNAL	58245110	58280511	HSat2	0	.	58245110	58280511	128250
chr7_MATERNAL	58280511	58316722	ct	0	.	58280511	58316722	224224224
chr7_MATERNAL	58316722	58332003	HSat2	0	.	58316722	58332003	128250
chr7_MATERNAL	58332003	58522762	HSat3	0	.	58332003	58522762	51,81,137
chr7_MATERNAL	58522762	58635273	ct	0	.	58522762	58635273	224224224
chr7_MATERNAL	58635273	58661957	HSat2	0	.	58635273	58661957	128250
chr7_MATERNAL	58661957	58785000	HSat3	0	.	58661957	58785000	51,81,137
chr7_MATERNAL	58785000	58798499	HSat2	0	.	58785000	58798499	128250
chr7_MATERNAL	58798499	58890193	ct	0	.	58798499	58890193	224224224
chr7_MATERNAL	58890193	58902994	HSat2	0	.	58890193	58902994	128250
chr7_MATERNAL	58902994	59028279	HSat3	0	.	58902994	59028279	51,81,137
chr7_MATERNAL	59028279	59039527	HSat2	0	.	59028279	59039527	128250
chr7_MATERNAL	59039527	59123727	ct	0	.	59039527	59123727	224224224
chr7_MATERNAL	59123727	59125178	HSat2	0	.	59123727	59125178	128250
chr7_MATERNAL	59125178	59126000	HSat3	0	.	59125178	59126000	51,81,137
chr7_MATERNAL	59126000	59166418	HSat2	0	.	59126000	59166418	128250
chr7_MATERNAL	59166418	59194370	ct	0	.	59166418	59194370	224224224
chr7_MATERNAL	59194370	59202417	HSat2	0	.	59194370	59202417	128250
chr7_MATERNAL	59202417	59245335	ct	0	.	59202417	59245335	224224224
chr7_MATERNAL	59245335	59265750	HSat2	0	.	59245335	59265750	128250
chr7_MATERNAL	59265750	59291872	ct	0	.	59265750	59291872	224224224
chr7_MATERNAL	59291872	59315532	HSat2	0	.	59291872	59315532	128250
chr7_MATERNAL	59315532	59358153	ct	0	.	59315532	59358153	224224224
chr7_MATERNAL	59358153	59575404	mon	100	.	59358153	59575404	255204153
chr7_MATERNAL	59575404	59765594	hor(S5C7H2)	100	.	59575404	59765594	255,102,0
chr7_MATERNAL	59765594	59777090	mon	100	.	59765594	59777090	255204153
chr7_MATERNAL	59777090	59782715	dhor(S02CMH2d)	100	.	59777090	59782715	255,146,0
chr7_MATERNAL	59782715	59783696	dhor(S2CMH4d)	100	.	59782715	59783696	255,146,0
chr7_MATERNAL	59783696	59806419	ct	0	.	59783696	59806419	224224224
chr7_MATERNAL	59806419	59862801	HSat2	0	.	59806419	59862801	128250
chr7_MATERNAL	59862801	59945483	ct	0	.	59862801	59945483	224224224
chr7_MATERNAL	59945483	59975192	HSat2	0	.	59945483	59975192	128250
chr7_MATERNAL	59975192	59993117	ct	0	.	59975192	59993117	224224224
chr7_MATERNAL	59993117	60362712	mon	100	.	59993117	60362712	255204153
chr7_MATERNAL	60362712	60365590	dhor(S1CMH3d)	100	.	60362712	60365590	255,146,0
chr7_MATERNAL	60365590	63823389	active_hor(S1C7H1L)	100	.	60365590	63823389	153,0,0
chr7_MATERNAL	63823389	63833413	dhor(S01CMH1d)	100	.	63823389	63833413	255,146,0
chr7_MATERNAL	63833413	63838353	dhor(S5C1H5d)	100	.	63833413	63838353	255,146,0
chr7_MATERNAL	63838353	64040506	mon	100	.	63838353	64040506	255204153
chr7_MATERNAL	64040506	64047364	ct	0	.	64040506	64047364	224224224
chr7_MATERNAL	64047364	64296976	mon	100	.	64047364	64296976	255204153
chr7_MATERNAL	64296976	65343220	ct	0	.	64296976	65343220	224224224
chr7_MATERNAL	65343220	65350522	bSat(BSR_Beta)	0	.	65343220	65350522	250153255
chr7_MATERNAL	65350522	65544492	ct	0	.	65350522	65544492	224224224
chr7_MATERNAL	65544492	65551632	bSat(BSR_Beta)	0	.	65544492	65551632	250153255
chr7_MATERNAL	65551632	65557472	ct	0	.	65551632	65557472	224224224
chr7_MATERNAL	65557472	65562462	bSat(BSR_Beta)	0	.	65557472	65562462	250153255
chr7_MATERNAL	65562462	65600320	ct	0	.	65562462	65600320	224224224
chr7_MATERNAL	65600320	65620251	bSat(BSR_Beta)	0	.	65600320	65620251	250153255
chr7_MATERNAL	65620251	65686875	ct	0	.	65620251	65686875	224224224
chr7_MATERNAL	65686875	65703025	bSat(BSR_Beta)	0	.	65686875	65703025	250153255
chr7_MATERNAL	65703025	65710866	ct	0	.	65703025	65710866	224224224
chr7_MATERNAL	65710866	65718326	mon	100	.	65710866	65718326	255204153
chr7_MATERNAL	65718326	65720400	bSat(BSR_Beta)	0	.	65718326	65720400	250153255
chr7_MATERNAL	65720400	65917429	ct	0	.	65720400	65917429	224224224
chr7_MATERNAL	65917429	65936715	bSat(BSR_Beta)	0	.	65917429	65936715	250153255
chr7_MATERNAL	65936715	65944904	ct	0	.	65936715	65944904	224224224
chr7_MATERNAL	65944904	65978529	bSat(BSR_Beta)	0	.	65944904	65978529	250153255
chr7_MATERNAL	65978529	66185293	ct	0	.	65978529	66185293	224224224
chr7_MATERNAL	66185293	66202469	cenSat(SST1,SST1v)	0	.	66185293	66202469	204204
chr7_MATERNAL	66202469	66522128	ct	0	.	66202469	66522128	224224224
chr7_MATERNAL	66522128	66523064	HSat3	0	.	66522128	66523064	51,81,137
chr7_MATERNAL	66523064	66530814	HSat2	0	.	66523064	66530814	128250
chr7_MATERNAL	66530814	66533157	mon	100	.	66530814	66533157	255204153
chr7_MATERNAL	99206057	99208575	cenSat(SATR1)	0	.	99206057	99208575	204204
chr7_MATERNAL	99213003	99223284	cenSat(SATR1,SATR2)	0	.	99213003	99223284	204204
chr7_MATERNAL	100849782	100863875	cenSat(SATR1,SATR2)	0	.	100849782	100863875	204204
chr7_MATERNAL	101224607	101234315	cenSat(SATR1,SATR2)	0	.	101224607	101234315	204204
chr7_MATERNAL	149896274	149898993	HSat3	0	.	149896274	149898993	51,81,137
chr7_MATERNAL	151598126	151608009	cenSat(SATR1v)	0	.	151598126	151608009	204204
chr7_MATERNAL	155615517	155622262	cenSat(SATR1,SATR1v)	0	.	155615517	155622262	204204
chr7_MATERNAL	159907963	159909023	cenSat(HSAT5v1)	0	.	159907963	159909023	204204
chr7_MATERNAL	160951479	160952909	gSat(TAR1)	0	.	160951479	160952909	172,51,199
chr7_PATERNAL	2084	3667	gSat(TAR1)	0	.	2084	3667	172,51,199
chr7_PATERNAL	6943445	6945021	cenSat(SATR2)	0	.	6943445	6945021	204204
chr7_PATERNAL	6949061	6952633	cenSat(SATR1)	0	.	6949061	6952633	204204
chr7_PATERNAL	6957059	6960599	cenSat(SATR1,SATR2)	0	.	6957059	6960599	204204
chr7_PATERNAL	6978734	6981476	cenSat(SATR1)	0	.	6978734	6981476	204204
chr7_PATERNAL	6985873	6989801	cenSat(SATR1,SATR2)	0	.	6985873	6989801	204204
chr7_PATERNAL	7166068	7186169	cenSat(SATR1,SATR2)	0	.	7166068	7186169	204204
chr7_PATERNAL	37920195	37926081	cenSat(SATR2)	0	.	37920195	37926081	204204
chr7_PATERNAL	56829407	56831555	cenSat(HSAT5v2)	0	.	56829407	56831555	204204
chr7_PATERNAL	56831555	56875033	ct	0	.	56831555	56875033	224224224
chr7_PATERNAL	56875033	56877546	cenSat(HSAT5v1,HSAT5v2)	0	.	56875033	56877546	204204
chr7_PATERNAL	56877546	56945976	ct	0	.	56877546	56945976	224224224
chr7_PATERNAL	56945976	56952601	bSat(BSR_Beta)	0	.	56945976	56952601	250153255
chr7_PATERNAL	56952601	56993201	ct	0	.	56952601	56993201	224224224
chr7_PATERNAL	56993201	57004308	bSat(BSR_Beta)	0	.	56993201	57004308	250153255
chr7_PATERNAL	57004308	57482001	ct	0	.	57004308	57482001	224224224
chr7_PATERNAL	57482001	57487000	bSat(BSR_Beta)	0	.	57482001	57487000	250153255
chr7_PATERNAL	57487000	57760078	ct	0	.	57487000	57760078	224224224
chr7_PATERNAL	57760078	57762451	cenSat(HSAT5v2)	0	.	57760078	57762451	204204
chr7_PATERNAL	57762451	57829748	ct	0	.	57762451	57829748	224224224
chr7_PATERNAL	57829748	57830717	cenSat(SST1,SST1v)	0	.	57829748	57830717	204204
chr7_PATERNAL	57830717	57832048	HSat2	0	.	57830717	57832048	128250
chr7_PATERNAL	57832048	57833000	HSat3	0	.	57832048	57833000	51,81,137
chr7_PATERNAL	57833000	57834007	HSat2	0	.	57833000	57834007	128250
chr7_PATERNAL	57834007	57835000	HSat3	0	.	57834007	57835000	51,81,137
chr7_PATERNAL	57835000	57837008	HSat2	0	.	57835000	57837008	128250
chr7_PATERNAL	57837008	57838000	HSat3	0	.	57837008	57838000	51,81,137
chr7_PATERNAL	57838000	57838997	HSat2	0	.	57838000	57838997	128250
chr7_PATERNAL	57838997	57842873	HSat3	0	.	57838997	57842873	51,81,137
chr7_PATERNAL	57842873	57991097	ct	0	.	57842873	57991097	224224224
chr7_PATERNAL	57991097	58001208	cenSat(SST1,SST1v)	0	.	57991097	58001208	204204
chr7_PATERNAL	58001208	58097379	ct	0	.	58001208	58097379	224224224
chr7_PATERNAL	58097379	58106107	mon	100	.	58097379	58106107	255204153
chr7_PATERNAL	58106107	58109686	cenSat(SST1,SST1v)	0	.	58106107	58109686	204204
chr7_PATERNAL	58109686	58114283	mon	100	.	58109686	58114283	255204153
chr7_PATERNAL	58114283	58123215	cenSat(SST1,SST1v)	0	.	58114283	58123215	204204
chr7_PATERNAL	58123215	58163234	ct	0	.	58123215	58163234	224224224
chr7_PATERNAL	58163234	58169355	cenSat(SST1,SST1v)	0	.	58163234	58169355	204204
chr7_PATERNAL	58169355	58225112	ct	0	.	58169355	58225112	224224224
chr7_PATERNAL	58225112	58356759	mon	100	.	58225112	58356759	255204153
chr7_PATERNAL	58356759	58362552	dhor(S5C1H5d)	100	.	58356759	58362552	255,146,0
chr7_PATERNAL	58362552	58365745	dhor(S2CMH4d)	100	.	58362552	58365745	255,146,0
chr7_PATERNAL	58365745	58401146	HSat2	0	.	58365745	58401146	128250
chr7_PATERNAL	58401146	58437358	ct	0	.	58401146	58437358	224224224
chr7_PATERNAL	58437358	58453000	HSat2	0	.	58437358	58453000	128250
chr7_PATERNAL	58453000	58647167	HSat3	0	.	58453000	58647167	51,81,137
chr7_PATERNAL	58647167	58758900	ct	0	.	58647167	58758900	224224224
chr7_PATERNAL	58758900	58785584	HSat2	0	.	58758900	58785584	128250
chr7_PATERNAL	58785584	58897000	HSat3	0	.	58785584	58897000	51,81,137
chr7_PATERNAL	58897000	58910379	HSat2	0	.	58897000	58910379	128250
chr7_PATERNAL	58910379	59002073	ct	0	.	58910379	59002073	224224224
chr7_PATERNAL	59002073	59014996	HSat2	0	.	59002073	59014996	128250
chr7_PATERNAL	59014996	59133032	HSat3	0	.	59014996	59133032	51,81,137
chr7_PATERNAL	59133032	59159718	HSat2	0	.	59133032	59159718	128250
chr7_PATERNAL	59159718	59243910	ct	0	.	59159718	59243910	224224224
chr7_PATERNAL	59243910	59251957	HSat2	0	.	59243910	59251957	128250
chr7_PATERNAL	59251957	59279912	ct	0	.	59251957	59279912	224224224
chr7_PATERNAL	59279912	59320593	HSat2	0	.	59279912	59320593	128250
chr7_PATERNAL	59320593	59322604	HSat2	0	.	59320593	59322604	128250
chr7_PATERNAL	59322604	59365522	ct	0	.	59322604	59365522	224224224
chr7_PATERNAL	59365522	59385937	HSat2	0	.	59365522	59385937	128250
chr7_PATERNAL	59385937	59412066	ct	0	.	59385937	59412066	224224224
chr7_PATERNAL	59412066	59435726	HSat2	0	.	59412066	59435726	128250
chr7_PATERNAL	59435726	59478349	ct	0	.	59435726	59478349	224224224
chr7_PATERNAL	59478349	59703187	mon	100	.	59478349	59703187	255204153
chr7_PATERNAL	59703187	59721111	ct	0	.	59703187	59721111	224224224
chr7_PATERNAL	59721111	59750821	HSat2	0	.	59721111	59750821	128250
chr7_PATERNAL	59750821	59831567	ct	0	.	59750821	59831567	224224224
chr7_PATERNAL	59831567	59888011	HSat2	0	.	59831567	59888011	128250
chr7_PATERNAL	59888011	59910729	ct	0	.	59888011	59910729	224224224
chr7_PATERNAL	59910729	59911712	dhor(S2CMH4d)	100	.	59910729	59911712	255,146,0
chr7_PATERNAL	59911712	59917339	dhor(S02CMH2d)	100	.	59911712	59917339	255,146,0
chr7_PATERNAL	59917339	59928868	mon	100	.	59917339	59928868	255204153
chr7_PATERNAL	59928868	60110831	hor(S5C7H2)	100	.	59928868	60110831	255,102,0
chr7_PATERNAL	60110831	60472828	mon	100	.	60110831	60472828	255204153
chr7_PATERNAL	60472828	60475706	dhor(S1CMH3d)	100	.	60472828	60475706	255,146,0
chr7_PATERNAL	60475706	62979988	active_hor(S1C7H1L)	100	.	60475706	62979988	153,0,0
chr7_PATERNAL	62979988	62990016	dhor(S01CMH1d)	100	.	62979988	62990016	255,146,0
chr7_PATERNAL	62990016	62994956	dhor(S5C1H5d)	100	.	62990016	62994956	255,146,0
chr7_PATERNAL	62994956	63197451	mon	100	.	62994956	63197451	255204153
chr7_PATERNAL	63197451	63204309	ct	0	.	63197451	63204309	224224224
chr7_PATERNAL	63204309	63453918	mon	100	.	63204309	63453918	255204153
chr7_PATERNAL	63453918	64495821	ct	0	.	63453918	64495821	224224224
chr7_PATERNAL	64495821	64503123	bSat(BSR_Beta)	0	.	64495821	64503123	250153255
chr7_PATERNAL	64503123	64699791	ct	0	.	64503123	64699791	224224224
chr7_PATERNAL	64699791	64706929	bSat(BSR_Beta)	0	.	64699791	64706929	250153255
chr7_PATERNAL	64706929	64712756	ct	0	.	64706929	64712756	224224224
chr7_PATERNAL	64712756	64717760	bSat(BSR_Beta)	0	.	64712756	64717760	250153255
chr7_PATERNAL	64717760	64755599	ct	0	.	64717760	64755599	224224224
chr7_PATERNAL	64755599	64775530	bSat(BSR_Beta)	0	.	64755599	64775530	250153255
chr7_PATERNAL	64775530	64842254	ct	0	.	64775530	64842254	224224224
chr7_PATERNAL	64842254	64858402	bSat(BSR_Beta)	0	.	64842254	64858402	250153255
chr7_PATERNAL	64858402	64866243	ct	0	.	64858402	64866243	224224224
chr7_PATERNAL	64866243	64873704	mon	100	.	64866243	64873704	255204153
chr7_PATERNAL	64873704	64875778	bSat(BSR_Beta)	0	.	64873704	64875778	250153255
chr7_PATERNAL	64875778	65072855	ct	0	.	64875778	65072855	224224224
chr7_PATERNAL	65072855	65092141	bSat(BSR_Beta)	0	.	65072855	65092141	250153255
chr7_PATERNAL	65092141	65100335	ct	0	.	65092141	65100335	224224224
chr7_PATERNAL	65100335	65133960	bSat(BSR_Beta)	0	.	65100335	65133960	250153255
chr7_PATERNAL	65133960	65340789	ct	0	.	65133960	65340789	224224224
chr7_PATERNAL	65340789	65357961	cenSat(SST1,SST1v)	0	.	65340789	65357961	204204
chr7_PATERNAL	65357961	65963529	ct	0	.	65357961	65963529	224224224
chr7_PATERNAL	65963529	65966010	mon	100	.	65963529	65966010	255204153
chr7_PATERNAL	65966010	65973953	HSat2	0	.	65966010	65973953	128250
chr7_PATERNAL	65973953	65975501	HSat3	0	.	65973953	65975501	51,81,137
chr7_PATERNAL	98399061	98401579	cenSat(SATR1)	0	.	98399061	98401579	204204
chr7_PATERNAL	98406007	98416288	cenSat(SATR1,SATR2)	0	.	98406007	98416288	204204
chr7_PATERNAL	100041634	100055727	cenSat(SATR1,SATR2)	0	.	100041634	100055727	204204
chr7_PATERNAL	100416917	100426625	cenSat(SATR1,SATR2)	0	.	100416917	100426625	204204
chr7_PATERNAL	149029687	149031972	HSat3	0	.	149029687	149031972	51,81,137
chr7_PATERNAL	150732614	150742099	cenSat(SATR1v)	0	.	150732614	150742099	204204
chr7_PATERNAL	154759534	154766036	cenSat(SATR1v)	0	.	154759534	154766036	204204
chr7_PATERNAL	160101200	160102369	gSat(TAR1)	0	.	160101200	160102369	172,51,199
chr8_MATERNAL	2361	4510	gSat(TAR1)	0	.	2361	4510	172,51,199
chr8_MATERNAL	143281	144912	gSat(TAR1)	0	.	143281	144912	172,51,199
chr8_MATERNAL	7017460	7020749	cenSat(SATR1)	0	.	7017460	7020749	204204
chr8_MATERNAL	7025738	7028347	cenSat(SATR1)	0	.	7025738	7028347	204204
chr8_MATERNAL	7192492	7193507	cenSat(SATR1)	0	.	7192492	7193507	204204
chr8_MATERNAL	7195608	7200631	cenSat(COMP-subunit_FAM90A_rnd-6_family-7382)	0	.	7195608	7200631	204204
chr8_MATERNAL	7203229	7208253	cenSat(COMP-subunit_FAM90A_rnd-6_family-7382)	0	.	7203229	7208253	204204
chr8_MATERNAL	7210851	7215875	cenSat(COMP-subunit_FAM90A_rnd-6_family-7382)	0	.	7210851	7215875	204204
chr8_MATERNAL	7218473	7223497	cenSat(COMP-subunit_FAM90A_rnd-6_family-7382)	0	.	7218473	7223497	204204
chr8_MATERNAL	7226095	7231119	cenSat(COMP-subunit_FAM90A_rnd-6_family-7382)	0	.	7226095	7231119	204204
chr8_MATERNAL	7233717	7238741	cenSat(COMP-subunit_FAM90A_rnd-6_family-7382)	0	.	7233717	7238741	204204
chr8_MATERNAL	7241339	7246363	cenSat(COMP-subunit_FAM90A_rnd-6_family-7382)	0	.	7241339	7246363	204204
chr8_MATERNAL	7248961	7253985	cenSat(COMP-subunit_FAM90A_rnd-6_family-7382)	0	.	7248961	7253985	204204
chr8_MATERNAL	7256583	7261607	cenSat(COMP-subunit_FAM90A_rnd-6_family-7382)	0	.	7256583	7261607	204204
chr8_MATERNAL	7264205	7269229	cenSat(COMP-subunit_FAM90A_rnd-6_family-7382)	0	.	7264205	7269229	204204
chr8_MATERNAL	7271827	7276851	cenSat(COMP-subunit_FAM90A_rnd-6_family-7382)	0	.	7271827	7276851	204204
chr8_MATERNAL	7279449	7284473	cenSat(COMP-subunit_FAM90A_rnd-6_family-7382)	0	.	7279449	7284473	204204
chr8_MATERNAL	7287071	7292095	cenSat(COMP-subunit_FAM90A_rnd-6_family-7382)	0	.	7287071	7292095	204204
chr8_MATERNAL	7294693	7299717	cenSat(COMP-subunit_FAM90A_rnd-6_family-7382)	0	.	7294693	7299717	204204
chr8_MATERNAL	7302315	7307339	cenSat(COMP-subunit_FAM90A_rnd-6_family-7382)	0	.	7302315	7307339	204204
chr8_MATERNAL	7309937	7314961	cenSat(COMP-subunit_FAM90A_rnd-6_family-7382)	0	.	7309937	7314961	204204
chr8_MATERNAL	7317559	7322583	cenSat(COMP-subunit_FAM90A_rnd-6_family-7382)	0	.	7317559	7322583	204204
chr8_MATERNAL	7325181	7330203	cenSat(COMP-subunit_FAM90A_rnd-6_family-7382)	0	.	7325181	7330203	204204
chr8_MATERNAL	7570504	7575530	cenSat(COMP-subunit_FAM90A_rnd-6_family-7382)	0	.	7570504	7575530	204204
chr8_MATERNAL	7578154	7583180	cenSat(COMP-subunit_FAM90A_rnd-6_family-7382)	0	.	7578154	7583180	204204
chr8_MATERNAL	7585804	7590830	cenSat(COMP-subunit_FAM90A_rnd-6_family-7382)	0	.	7585804	7590830	204204
chr8_MATERNAL	7593452	7598477	cenSat(COMP-subunit_FAM90A_rnd-6_family-7382)	0	.	7593452	7598477	204204
chr8_MATERNAL	7601099	7606124	cenSat(COMP-subunit_FAM90A_rnd-6_family-7382)	0	.	7601099	7606124	204204
chr8_MATERNAL	7608747	7613772	cenSat(COMP-subunit_FAM90A_rnd-6_family-7382)	0	.	7608747	7613772	204204
chr8_MATERNAL	7616395	7621420	cenSat(COMP-subunit_FAM90A_rnd-6_family-7382)	0	.	7616395	7621420	204204
chr8_MATERNAL	7623545	7624560	cenSat(SATR1)	0	.	7623545	7624560	204204
chr8_MATERNAL	9385631	9388243	cenSat(SATR1,SATR2)	0	.	9385631	9388243	204204
chr8_MATERNAL	11504561	11510638	cenSat(SATR1)	0	.	11504561	11510638	204204
chr8_MATERNAL	11521150	11523784	cenSat(SATR1)	0	.	11521150	11523784	204204
chr8_MATERNAL	11527096	11529388	cenSat(SATR1)	0	.	11527096	11529388	204204
chr8_MATERNAL	11632219	11634736	cenSat(SATR1)	0	.	11632219	11634736	204204
chr8_MATERNAL	11639143	11640028	cenSat(SATR1)	0	.	11639143	11640028	204204
chr8_MATERNAL	11764671	11769680	cenSat(COMP-subunit_FAM90A_rnd-6_family-7382)	0	.	11764671	11769680	204204
chr8_MATERNAL	11976066	11977081	cenSat(SATR1)	0	.	11976066	11977081	204204
chr8_MATERNAL	11979197	11984222	cenSat(COMP-subunit_FAM90A_rnd-6_family-7382)	0	.	11979197	11984222	204204
chr8_MATERNAL	11986845	11991870	cenSat(COMP-subunit_FAM90A_rnd-6_family-7382)	0	.	11986845	11991870	204204
chr8_MATERNAL	11994493	11999518	cenSat(COMP-subunit_FAM90A_rnd-6_family-7382)	0	.	11994493	11999518	204204
chr8_MATERNAL	12002141	12007166	cenSat(COMP-subunit_FAM90A_rnd-6_family-7382)	0	.	12002141	12007166	204204
chr8_MATERNAL	12009789	12014814	cenSat(COMP-subunit_FAM90A_rnd-6_family-7382)	0	.	12009789	12014814	204204
chr8_MATERNAL	12017437	12022462	cenSat(COMP-subunit_FAM90A_rnd-6_family-7382)	0	.	12017437	12022462	204204
chr8_MATERNAL	12025085	12030110	cenSat(COMP-subunit_FAM90A_rnd-6_family-7382)	0	.	12025085	12030110	204204
chr8_MATERNAL	12032733	12037758	cenSat(COMP-subunit_FAM90A_rnd-6_family-7382)	0	.	12032733	12037758	204204
chr8_MATERNAL	12040386	12045411	cenSat(COMP-subunit_FAM90A_rnd-6_family-7382)	0	.	12040386	12045411	204204
chr8_MATERNAL	12048039	12053064	cenSat(COMP-subunit_FAM90A_rnd-6_family-7382)	0	.	12048039	12053064	204204
chr8_MATERNAL	12055688	12060712	cenSat(COMP-subunit_FAM90A_rnd-6_family-7382)	0	.	12055688	12060712	204204
chr8_MATERNAL	12063340	12068365	cenSat(COMP-subunit_FAM90A_rnd-6_family-7382)	0	.	12063340	12068365	204204
chr8_MATERNAL	12070989	12076013	cenSat(COMP-subunit_FAM90A_rnd-6_family-7382)	0	.	12070989	12076013	204204
chr8_MATERNAL	12078632	12083656	cenSat(COMP-subunit_FAM90A_rnd-6_family-7382)	0	.	12078632	12083656	204204
chr8_MATERNAL	12086280	12091304	cenSat(COMP-subunit_FAM90A_rnd-6_family-7382)	0	.	12086280	12091304	204204
chr8_MATERNAL	12093923	12098947	cenSat(COMP-subunit_FAM90A_rnd-6_family-7382)	0	.	12093923	12098947	204204
chr8_MATERNAL	12101576	12106600	cenSat(COMP-subunit_FAM90A_rnd-6_family-7382)	0	.	12101576	12106600	204204
chr8_MATERNAL	12109219	12114243	cenSat(COMP-subunit_FAM90A_rnd-6_family-7382)	0	.	12109219	12114243	204204
chr8_MATERNAL	12116870	12121895	cenSat(COMP-subunit_FAM90A_rnd-6_family-7382)	0	.	12116870	12121895	204204
chr8_MATERNAL	12124518	12129543	cenSat(COMP-subunit_FAM90A_rnd-6_family-7382)	0	.	12124518	12129543	204204
chr8_MATERNAL	12132166	12137191	cenSat(COMP-subunit_FAM90A_rnd-6_family-7382)	0	.	12132166	12137191	204204
chr8_MATERNAL	12139814	12144839	cenSat(COMP-subunit_FAM90A_rnd-6_family-7382)	0	.	12139814	12144839	204204
chr8_MATERNAL	12383637	12388646	cenSat(COMP-subunit_FAM90A_rnd-6_family-7382)	0	.	12383637	12388646	204204
chr8_MATERNAL	12641633	12644095	cenSat(SATR1)	0	.	12641633	12644095	204204
chr8_MATERNAL	12648495	12651926	cenSat(SATR1,SATR2)	0	.	12648495	12651926	204204
chr8_MATERNAL	12660584	12663742	cenSat(SATR2)	0	.	12660584	12663742	204204
chr8_MATERNAL	12668699	12675568	cenSat(SATR1,SATR2)	0	.	12668699	12675568	204204
chr8_MATERNAL	29245724	29252944	cenSat(SATR1,SATR2)	0	.	29245724	29252944	204204
chr8_MATERNAL	29261442	29263535	cenSat(SATR1,SATR2)	0	.	29261442	29263535	204204
chr8_MATERNAL	29269558	29277681	cenSat(SATR1,SATR2)	0	.	29269558	29277681	204204
chr8_MATERNAL	29609418	29611317	cenSat(HSAT5v1)	0	.	29609418	29611317	204204
chr8_MATERNAL	43173654	43178429	HSat1A	0	.	43173654	43178429	0,222,96
chr8_MATERNAL	43178429	43447301	ct	0	.	43178429	43447301	224224224
chr8_MATERNAL	43447301	43448662	cenSat(HSAT5,HSAT5v1)	0	.	43447301	43448662	204204
chr8_MATERNAL	43448662	43470769	ct	0	.	43448662	43470769	224224224
chr8_MATERNAL	43470769	43477567	cenSat(HSAT5,HSAT5v2)	0	.	43470769	43477567	204204
chr8_MATERNAL	43477567	43480838	ct	0	.	43477567	43480838	224224224
chr8_MATERNAL	43480838	43487380	gSat(GSATX)	0	.	43480838	43487380	172,51,199
chr8_MATERNAL	43487380	43497292	ct	0	.	43487380	43497292	224224224
chr8_MATERNAL	43497292	43508292	gSat(GSATX)	0	.	43497292	43508292	172,51,199
chr8_MATERNAL	43508292	43629986	mon	100	.	43508292	43629986	255204153
chr8_MATERNAL	43629986	43638631	ct	0	.	43629986	43638631	224224224
chr8_MATERNAL	43638631	43828611	mon	100	.	43638631	43828611	255204153
chr8_MATERNAL	43828611	43835449	ct	0	.	43828611	43835449	224224224
chr8_MATERNAL	43835449	43874075	mon	100	.	43835449	43874075	255204153
chr8_MATERNAL	43874075	43875938	active_hor(S2C8H1L)	100	.	43874075	43875938	153,0,0
chr8_MATERNAL	43875938	43900909	dhor(S01CMH1d)	100	.	43875938	43900909	255,146,0
chr8_MATERNAL	43900909	43902447	mon	100	.	43900909	43902447	255204153
chr8_MATERNAL	43902447	46711099	active_hor(S2C8H1L)	100	.	43902447	46711099	153,0,0
chr8_MATERNAL	46711099	46736605	dhor(S01CMH1d)	100	.	46711099	46736605	255,146,0
chr8_MATERNAL	46736605	46775528	mon	100	.	46736605	46775528	255204153
chr8_MATERNAL	46775528	46792306	gSat(GSATX)	0	.	46775528	46792306	172,51,199
chr8_MATERNAL	46792306	46809720	ct	0	.	46792306	46809720	224224224
chr8_MATERNAL	46809720	46853849	mon	100	.	46809720	46853849	255204153
chr8_MATERNAL	46853849	46918125	gSat(GSAT)	0	.	46853849	46918125	172,51,199
chr8_MATERNAL	46918125	46938190	mon	100	.	46918125	46938190	255204153
chr8_MATERNAL	46938190	47029065	gSat(GSAT,GSATX)	0	.	46938190	47029065	172,51,199
chr8_MATERNAL	47029065	47037086	ct	0	.	47029065	47037086	224224224
chr8_MATERNAL	47037086	47042999	gSat(GSAT)	0	.	47037086	47042999	172,51,199
chr8_MATERNAL	47042999	47050114	ct	0	.	47042999	47050114	224224224
chr8_MATERNAL	47050114	47056209	gSat(GSAT)	0	.	47050114	47056209	172,51,199
chr8_MATERNAL	47056209	47091173	mon	100	.	47056209	47091173	255204153
chr8_MATERNAL	47091173	47109170	gSat(GSAT)	0	.	47091173	47109170	172,51,199
chr8_MATERNAL	47109170	47138373	mon	100	.	47109170	47138373	255204153
chr8_MATERNAL	47138373	47156876	gSat(GSAT,GSATX)	0	.	47138373	47156876	172,51,199
chr8_MATERNAL	47156876	47166179	mon	100	.	47156876	47166179	255204153
chr8_MATERNAL	47166179	47214244	gSat(GSAT)	0	.	47166179	47214244	172,51,199
chr8_MATERNAL	47214244	47248258	mon	100	.	47214244	47248258	255204153
chr8_MATERNAL	47248258	47256186	ct	0	.	47248258	47256186	224224224
chr8_MATERNAL	47256186	47309453	mon	100	.	47256186	47309453	255204153
chr8_MATERNAL	47309453	47399143	ct	0	.	47309453	47399143	224224224
chr8_MATERNAL	47399143	47416280	bSat(BSR_Beta)	0	.	47399143	47416280	250153255
chr8_MATERNAL	47416280	47542490	ct	0	.	47416280	47542490	224224224
chr8_MATERNAL	47542490	47546436	bSat(BSR_Beta)	0	.	47542490	47546436	250153255
chr8_MATERNAL	47546436	47578671	ct	0	.	47546436	47578671	224224224
chr8_MATERNAL	47578671	47591946	bSat(BSR_Beta)	0	.	47578671	47591946	250153255
chr8_MATERNAL	47591946	47603990	ct	0	.	47591946	47603990	224224224
chr8_MATERNAL	47603990	47629567	bSat(BSR_Beta,COMP-subunit_LSAU-BSAT_rnd-1_family-1)	0	.	47603990	47629567	250153255
chr8_MATERNAL	47629567	47639165	ct	0	.	47629567	47639165	224224224
chr8_MATERNAL	47639165	47658130	bSat(BSR_Beta)	0	.	47639165	47658130	250153255
chr8_MATERNAL	47658130	47767736	ct	0	.	47658130	47767736	224224224
chr8_MATERNAL	47767736	47768571	bSat(BSR_Beta)	0	.	47767736	47768571	250153255
chr8_MATERNAL	47768571	48849242	ct	0	.	47768571	48849242	224224224
chr8_MATERNAL	48849242	48851643	cenSat(ACRO1,COMP-subunit_ACRO_rnd-5_family-37,COMP-subunit_ACRO_rnd-5_family-38)	0	.	48849242	48851643	204204
chr8_MATERNAL	83194447	83209507	cenSat(SATR1,SATR2)	0	.	83194447	83209507	204204
chr8_MATERNAL	86477344	86481371	cenSat(COMP-subunit_VNTR_rnd-6_family-8746,COMP-subunit_VNTR_rnd-6_family-8747)	0	.	86477344	86481371	204204
chr8_MATERNAL	86489536	86491586	cenSat(COMP-subunit_VNTR_rnd-6_family-8746)	0	.	86489536	86491586	204204
chr8_MATERNAL	86496373	86498423	cenSat(COMP-subunit_VNTR_rnd-6_family-8746)	0	.	86496373	86498423	204204
chr8_MATERNAL	86503210	86505260	cenSat(COMP-subunit_VNTR_rnd-6_family-8746)	0	.	86503210	86505260	204204
chr8_MATERNAL	86510047	86514072	cenSat(COMP-subunit_VNTR_rnd-6_family-8746,COMP-subunit_VNTR_rnd-6_family-8747)	0	.	86510047	86514072	204204
chr8_MATERNAL	86522237	86524287	cenSat(COMP-subunit_VNTR_rnd-6_family-8746)	0	.	86522237	86524287	204204
chr8_MATERNAL	86529074	86531124	cenSat(COMP-subunit_VNTR_rnd-6_family-8746)	0	.	86529074	86531124	204204
chr8_MATERNAL	86535911	86539936	cenSat(COMP-subunit_VNTR_rnd-6_family-8746,COMP-subunit_VNTR_rnd-6_family-8747)	0	.	86535911	86539936	204204
chr8_MATERNAL	86548100	86552125	cenSat(COMP-subunit_VNTR_rnd-6_family-8746,COMP-subunit_VNTR_rnd-6_family-8747)	0	.	86548100	86552125	204204
chr8_MATERNAL	86560290	86564316	cenSat(COMP-subunit_VNTR_rnd-6_family-8746,COMP-subunit_VNTR_rnd-6_family-8747)	0	.	86560290	86564316	204204
chr8_MATERNAL	86572481	86576506	cenSat(COMP-subunit_VNTR_rnd-6_family-8746,COMP-subunit_VNTR_rnd-6_family-8747)	0	.	86572481	86576506	204204
chr8_MATERNAL	86584671	86588696	cenSat(COMP-subunit_VNTR_rnd-6_family-8746,COMP-subunit_VNTR_rnd-6_family-8747)	0	.	86584671	86588696	204204
chr8_MATERNAL	86596861	86600886	cenSat(COMP-subunit_VNTR_rnd-6_family-8746,COMP-subunit_VNTR_rnd-6_family-8747)	0	.	86596861	86600886	204204
chr8_MATERNAL	86609053	86613078	cenSat(COMP-subunit_VNTR_rnd-6_family-8746,COMP-subunit_VNTR_rnd-6_family-8747)	0	.	86609053	86613078	204204
chr8_MATERNAL	86621243	86625267	cenSat(COMP-subunit_VNTR_rnd-6_family-8746,COMP-subunit_VNTR_rnd-6_family-8747)	0	.	86621243	86625267	204204
chr8_MATERNAL	86633432	86637458	cenSat(COMP-subunit_VNTR_rnd-6_family-8746,COMP-subunit_VNTR_rnd-6_family-8747)	0	.	86633432	86637458	204204
chr8_MATERNAL	86645622	86649647	cenSat(COMP-subunit_VNTR_rnd-6_family-8746,COMP-subunit_VNTR_rnd-6_family-8747)	0	.	86645622	86649647	204204
chr8_MATERNAL	86657811	86661836	cenSat(COMP-subunit_VNTR_rnd-6_family-8746,COMP-subunit_VNTR_rnd-6_family-8747)	0	.	86657811	86661836	204204
chr8_MATERNAL	86670702	86674727	cenSat(COMP-subunit_VNTR_rnd-6_family-8746,COMP-subunit_VNTR_rnd-6_family-8747)	0	.	86670702	86674727	204204
chr8_MATERNAL	86682892	86686917	cenSat(COMP-subunit_VNTR_rnd-6_family-8746,COMP-subunit_VNTR_rnd-6_family-8747)	0	.	86682892	86686917	204204
chr8_MATERNAL	86695082	86699107	cenSat(COMP-subunit_VNTR_rnd-6_family-8746,COMP-subunit_VNTR_rnd-6_family-8747)	0	.	86695082	86699107	204204
chr8_MATERNAL	86703894	86705944	cenSat(COMP-subunit_VNTR_rnd-6_family-8746)	0	.	86703894	86705944	204204
chr8_MATERNAL	86710730	86712780	cenSat(COMP-subunit_VNTR_rnd-6_family-8746)	0	.	86710730	86712780	204204
chr8_MATERNAL	86726837	86730862	cenSat(COMP-subunit_VNTR_rnd-6_family-8746,COMP-subunit_VNTR_rnd-6_family-8747)	0	.	86726837	86730862	204204
chr8_MATERNAL	86739025	86743050	cenSat(COMP-subunit_VNTR_rnd-6_family-8746,COMP-subunit_VNTR_rnd-6_family-8747)	0	.	86739025	86743050	204204
chr8_MATERNAL	86751214	86755239	cenSat(COMP-subunit_VNTR_rnd-6_family-8746,COMP-subunit_VNTR_rnd-6_family-8747)	0	.	86751214	86755239	204204
chr8_MATERNAL	86763403	86767428	cenSat(COMP-subunit_VNTR_rnd-6_family-8746,COMP-subunit_VNTR_rnd-6_family-8747)	0	.	86763403	86767428	204204
chr8_MATERNAL	86775592	86779617	cenSat(COMP-subunit_VNTR_rnd-6_family-8746,COMP-subunit_VNTR_rnd-6_family-8747)	0	.	86775592	86779617	204204
chr8_MATERNAL	86787782	86791807	cenSat(COMP-subunit_VNTR_rnd-6_family-8746,COMP-subunit_VNTR_rnd-6_family-8747)	0	.	86787782	86791807	204204
chr8_MATERNAL	86799972	86803997	cenSat(COMP-subunit_VNTR_rnd-6_family-8746,COMP-subunit_VNTR_rnd-6_family-8747)	0	.	86799972	86803997	204204
chr8_MATERNAL	86812863	86816896	cenSat(COMP-subunit_VNTR_rnd-6_family-8746,COMP-subunit_VNTR_rnd-6_family-8747)	0	.	86812863	86816896	204204
chr8_MATERNAL	86825059	86829084	cenSat(COMP-subunit_VNTR_rnd-6_family-8746,COMP-subunit_VNTR_rnd-6_family-8747)	0	.	86825059	86829084	204204
chr8_MATERNAL	86837248	86841273	cenSat(COMP-subunit_VNTR_rnd-6_family-8746,COMP-subunit_VNTR_rnd-6_family-8747)	0	.	86837248	86841273	204204
chr8_MATERNAL	86849436	86853461	cenSat(COMP-subunit_VNTR_rnd-6_family-8746,COMP-subunit_VNTR_rnd-6_family-8747)	0	.	86849436	86853461	204204
chr8_MATERNAL	86861625	86865650	cenSat(COMP-subunit_VNTR_rnd-6_family-8746,COMP-subunit_VNTR_rnd-6_family-8747)	0	.	86861625	86865650	204204
chr8_MATERNAL	86879707	86883731	cenSat(COMP-subunit_VNTR_rnd-6_family-8746,COMP-subunit_VNTR_rnd-6_family-8747)	0	.	86879707	86883731	204204
chr8_MATERNAL	86891895	86895918	cenSat(COMP-subunit_VNTR_rnd-6_family-8746,COMP-subunit_VNTR_rnd-6_family-8747)	0	.	86891895	86895918	204204
chr8_MATERNAL	86904083	86908107	cenSat(COMP-subunit_VNTR_rnd-6_family-8746,COMP-subunit_VNTR_rnd-6_family-8747)	0	.	86904083	86908107	204204
chr8_MATERNAL	86916272	86920297	cenSat(COMP-subunit_VNTR_rnd-6_family-8746,COMP-subunit_VNTR_rnd-6_family-8747)	0	.	86916272	86920297	204204
chr8_MATERNAL	86928461	86932486	cenSat(COMP-subunit_VNTR_rnd-6_family-8746,COMP-subunit_VNTR_rnd-6_family-8747)	0	.	86928461	86932486	204204
chr8_MATERNAL	86940651	86944675	cenSat(COMP-subunit_VNTR_rnd-6_family-8746,COMP-subunit_VNTR_rnd-6_family-8747)	0	.	86940651	86944675	204204
chr8_MATERNAL	86952841	86956867	cenSat(COMP-subunit_VNTR_rnd-6_family-8746,COMP-subunit_VNTR_rnd-6_family-8747)	0	.	86952841	86956867	204204
chr8_MATERNAL	86965031	86969056	cenSat(COMP-subunit_VNTR_rnd-6_family-8746,COMP-subunit_VNTR_rnd-6_family-8747)	0	.	86965031	86969056	204204
chr8_MATERNAL	86977220	86981245	cenSat(COMP-subunit_VNTR_rnd-6_family-8746,COMP-subunit_VNTR_rnd-6_family-8747)	0	.	86977220	86981245	204204
chr8_MATERNAL	86990112	86994137	cenSat(COMP-subunit_VNTR_rnd-6_family-8746,COMP-subunit_VNTR_rnd-6_family-8747)	0	.	86990112	86994137	204204
chr8_MATERNAL	87002302	87006327	cenSat(COMP-subunit_VNTR_rnd-6_family-8746,COMP-subunit_VNTR_rnd-6_family-8747)	0	.	87002302	87006327	204204
chr8_MATERNAL	87020384	87024409	cenSat(COMP-subunit_VNTR_rnd-6_family-8746,COMP-subunit_VNTR_rnd-6_family-8747)	0	.	87020384	87024409	204204
chr8_MATERNAL	87032572	87036597	cenSat(COMP-subunit_VNTR_rnd-6_family-8746,COMP-subunit_VNTR_rnd-6_family-8747)	0	.	87032572	87036597	204204
chr8_MATERNAL	87044761	87048786	cenSat(COMP-subunit_VNTR_rnd-6_family-8746,COMP-subunit_VNTR_rnd-6_family-8747)	0	.	87044761	87048786	204204
chr8_MATERNAL	87056950	87060975	cenSat(COMP-subunit_VNTR_rnd-6_family-8746,COMP-subunit_VNTR_rnd-6_family-8747)	0	.	87056950	87060975	204204
chr8_MATERNAL	87069139	87073164	cenSat(COMP-subunit_VNTR_rnd-6_family-8746,COMP-subunit_VNTR_rnd-6_family-8747)	0	.	87069139	87073164	204204
chr8_MATERNAL	87081328	87085353	cenSat(COMP-subunit_VNTR_rnd-6_family-8746,COMP-subunit_VNTR_rnd-6_family-8747)	0	.	87081328	87085353	204204
chr8_MATERNAL	87093518	87097543	cenSat(COMP-subunit_VNTR_rnd-6_family-8746,COMP-subunit_VNTR_rnd-6_family-8747)	0	.	87093518	87097543	204204
chr8_MATERNAL	87105709	87109734	cenSat(COMP-subunit_VNTR_rnd-6_family-8746,COMP-subunit_VNTR_rnd-6_family-8747)	0	.	87105709	87109734	204204
chr8_MATERNAL	87117899	87121924	cenSat(COMP-subunit_VNTR_rnd-6_family-8746,COMP-subunit_VNTR_rnd-6_family-8747)	0	.	87117899	87121924	204204
chr8_MATERNAL	87130088	87134113	cenSat(COMP-subunit_VNTR_rnd-6_family-8746,COMP-subunit_VNTR_rnd-6_family-8747)	0	.	87130088	87134113	204204
chr8_MATERNAL	87142279	87146305	cenSat(COMP-subunit_VNTR_rnd-6_family-8746,COMP-subunit_VNTR_rnd-6_family-8747)	0	.	87142279	87146305	204204
chr8_MATERNAL	87154469	87158494	cenSat(COMP-subunit_VNTR_rnd-6_family-8746,COMP-subunit_VNTR_rnd-6_family-8747)	0	.	87154469	87158494	204204
chr8_MATERNAL	87166659	87170684	cenSat(COMP-subunit_VNTR_rnd-6_family-8746,COMP-subunit_VNTR_rnd-6_family-8747)	0	.	87166659	87170684	204204
chr8_MATERNAL	87178848	87182873	cenSat(COMP-subunit_VNTR_rnd-6_family-8746,COMP-subunit_VNTR_rnd-6_family-8747)	0	.	87178848	87182873	204204
chr8_MATERNAL	87191036	87195062	cenSat(COMP-subunit_VNTR_rnd-6_family-8746,COMP-subunit_VNTR_rnd-6_family-8747)	0	.	87191036	87195062	204204
chr8_MATERNAL	87203928	87207953	cenSat(COMP-subunit_VNTR_rnd-6_family-8746,COMP-subunit_VNTR_rnd-6_family-8747)	0	.	87203928	87207953	204204
chr8_MATERNAL	87216118	87220143	cenSat(COMP-subunit_VNTR_rnd-6_family-8746,COMP-subunit_VNTR_rnd-6_family-8747)	0	.	87216118	87220143	204204
chr8_MATERNAL	87228308	87232333	cenSat(COMP-subunit_VNTR_rnd-6_family-8746,COMP-subunit_VNTR_rnd-6_family-8747)	0	.	87228308	87232333	204204
chr8_MATERNAL	87240497	87244522	cenSat(COMP-subunit_VNTR_rnd-6_family-8746,COMP-subunit_VNTR_rnd-6_family-8747)	0	.	87240497	87244522	204204
chr8_MATERNAL	87252686	87256712	cenSat(COMP-subunit_VNTR_rnd-6_family-8746,COMP-subunit_VNTR_rnd-6_family-8747)	0	.	87252686	87256712	204204
chr8_MATERNAL	87264875	87268900	cenSat(COMP-subunit_VNTR_rnd-6_family-8746,COMP-subunit_VNTR_rnd-6_family-8747)	0	.	87264875	87268900	204204
chr8_MATERNAL	87277064	87281089	cenSat(COMP-subunit_VNTR_rnd-6_family-8746,COMP-subunit_VNTR_rnd-6_family-8747)	0	.	87277064	87281089	204204
chr8_MATERNAL	87289253	87293279	cenSat(COMP-subunit_VNTR_rnd-6_family-8746,COMP-subunit_VNTR_rnd-6_family-8747)	0	.	87289253	87293279	204204
chr8_MATERNAL	87301442	87305465	cenSat(COMP-subunit_VNTR_rnd-6_family-8746,COMP-subunit_VNTR_rnd-6_family-8747)	0	.	87301442	87305465	204204
chr8_MATERNAL	87313630	87317654	cenSat(COMP-subunit_VNTR_rnd-6_family-8746,COMP-subunit_VNTR_rnd-6_family-8747)	0	.	87313630	87317654	204204
chr8_MATERNAL	87325818	87329843	cenSat(COMP-subunit_VNTR_rnd-6_family-8746,COMP-subunit_VNTR_rnd-6_family-8747)	0	.	87325818	87329843	204204
chr8_MATERNAL	87343891	87347916	cenSat(COMP-subunit_VNTR_rnd-6_family-8746,COMP-subunit_VNTR_rnd-6_family-8747)	0	.	87343891	87347916	204204
chr8_MATERNAL	87356081	87360106	cenSat(COMP-subunit_VNTR_rnd-6_family-8746,COMP-subunit_VNTR_rnd-6_family-8747)	0	.	87356081	87360106	204204
chr8_MATERNAL	87368272	87372297	cenSat(COMP-subunit_VNTR_rnd-6_family-8746,COMP-subunit_VNTR_rnd-6_family-8747)	0	.	87368272	87372297	204204
chr8_MATERNAL	87380462	87384487	cenSat(COMP-subunit_VNTR_rnd-6_family-8746,COMP-subunit_VNTR_rnd-6_family-8747)	0	.	87380462	87384487	204204
chr8_MATERNAL	87392653	87396678	cenSat(COMP-subunit_VNTR_rnd-6_family-8746,COMP-subunit_VNTR_rnd-6_family-8747)	0	.	87392653	87396678	204204
chr8_MATERNAL	87404843	87408868	cenSat(COMP-subunit_VNTR_rnd-6_family-8746,COMP-subunit_VNTR_rnd-6_family-8747)	0	.	87404843	87408868	204204
chr8_MATERNAL	87417033	87421058	cenSat(COMP-subunit_VNTR_rnd-6_family-8746,COMP-subunit_VNTR_rnd-6_family-8747)	0	.	87417033	87421058	204204
chr8_MATERNAL	95263123	95267033	cenSat(SATR2)	0	.	95263123	95267033	204204
chr8_MATERNAL	95271459	95272697	cenSat(SATR2)	0	.	95271459	95272697	204204
chr8_MATERNAL	109166708	109194863	cenSat(SATR1,SATR2)	0	.	109166708	109194863	204204
chr8_MATERNAL	140294865	140296720	cenSat(HSAT5v1)	0	.	140294865	140296720	204204
chr8_MATERNAL	146260359	146261899	cenSat(HSAT5v1)	0	.	146260359	146261899	204204
chr8_PATERNAL	2205	4107	gSat(TAR1)	0	.	2205	4107	172,51,199
chr8_PATERNAL	143009	144640	gSat(TAR1)	0	.	143009	144640	172,51,199
chr8_PATERNAL	6998875	7002265	cenSat(SATR1)	0	.	6998875	7002265	204204
chr8_PATERNAL	7007228	7009837	cenSat(SATR1)	0	.	7007228	7009837	204204
chr8_PATERNAL	7186377	7187392	cenSat(SATR1)	0	.	7186377	7187392	204204
chr8_PATERNAL	7189493	7194517	cenSat(COMP-subunit_FAM90A_rnd-6_family-7382)	0	.	7189493	7194517	204204
chr8_PATERNAL	7197115	7202139	cenSat(COMP-subunit_FAM90A_rnd-6_family-7382)	0	.	7197115	7202139	204204
chr8_PATERNAL	7204737	7209761	cenSat(COMP-subunit_FAM90A_rnd-6_family-7382)	0	.	7204737	7209761	204204
chr8_PATERNAL	7212359	7217383	cenSat(COMP-subunit_FAM90A_rnd-6_family-7382)	0	.	7212359	7217383	204204
chr8_PATERNAL	7219981	7225003	cenSat(COMP-subunit_FAM90A_rnd-6_family-7382)	0	.	7219981	7225003	204204
chr8_PATERNAL	7465379	7470403	cenSat(COMP-subunit_FAM90A_rnd-6_family-7382)	0	.	7465379	7470403	204204
chr8_PATERNAL	7473032	7478056	cenSat(COMP-subunit_FAM90A_rnd-6_family-7382)	0	.	7473032	7478056	204204
chr8_PATERNAL	7480182	7481197	cenSat(SATR1)	0	.	7480182	7481197	204204
chr8_PATERNAL	7688765	7693774	cenSat(COMP-subunit_FAM90A_rnd-6_family-7382)	0	.	7688765	7693774	204204
chr8_PATERNAL	7822305	7823190	cenSat(SATR1)	0	.	7822305	7823190	204204
chr8_PATERNAL	7827597	7830114	cenSat(SATR1)	0	.	7827597	7830114	204204
chr8_PATERNAL	7926878	7929169	cenSat(SATR1)	0	.	7926878	7929169	204204
chr8_PATERNAL	7932481	7935115	cenSat(SATR1)	0	.	7932481	7935115	204204
chr8_PATERNAL	7945627	7951714	cenSat(SATR1)	0	.	7945627	7951714	204204
chr8_PATERNAL	10067744	10070398	cenSat(SATR1,SATR2)	0	.	10067744	10070398	204204
chr8_PATERNAL	11829638	11830653	cenSat(SATR1)	0	.	11829638	11830653	204204
chr8_PATERNAL	11832778	11843612	cenSat(COMP-subunit_FAM90A_rnd-6_family-7382)	0	.	11832778	11843612	204204
chr8_PATERNAL	11846234	11850892	cenSat(COMP-subunit_FAM90A_rnd-6_family-7382)	0	.	11846234	11850892	204204
chr8_PATERNAL	11853514	11858173	cenSat(COMP-subunit_FAM90A_rnd-6_family-7382)	0	.	11853514	11858173	204204
chr8_PATERNAL	11860795	11865817	cenSat(COMP-subunit_FAM90A_rnd-6_family-7382)	0	.	11860795	11865817	204204
chr8_PATERNAL	11868439	11873463	cenSat(COMP-subunit_FAM90A_rnd-6_family-7382)	0	.	11868439	11873463	204204
chr8_PATERNAL	11876085	11881109	cenSat(COMP-subunit_FAM90A_rnd-6_family-7382)	0	.	11876085	11881109	204204
chr8_PATERNAL	11883731	11888755	cenSat(COMP-subunit_FAM90A_rnd-6_family-7382)	0	.	11883731	11888755	204204
chr8_PATERNAL	11891377	11896401	cenSat(COMP-subunit_FAM90A_rnd-6_family-7382)	0	.	11891377	11896401	204204
chr8_PATERNAL	11899023	11904047	cenSat(COMP-subunit_FAM90A_rnd-6_family-7382)	0	.	11899023	11904047	204204
chr8_PATERNAL	12142829	12147838	cenSat(COMP-subunit_FAM90A_rnd-6_family-7382)	0	.	12142829	12147838	204204
chr8_PATERNAL	12359964	12360979	cenSat(SATR1)	0	.	12359964	12360979	204204
chr8_PATERNAL	12363104	12368128	cenSat(COMP-subunit_FAM90A_rnd-6_family-7382)	0	.	12363104	12368128	204204
chr8_PATERNAL	12370750	12375774	cenSat(COMP-subunit_FAM90A_rnd-6_family-7382)	0	.	12370750	12375774	204204
chr8_PATERNAL	12378396	12383420	cenSat(COMP-subunit_FAM90A_rnd-6_family-7382)	0	.	12378396	12383420	204204
chr8_PATERNAL	12386042	12391066	cenSat(COMP-subunit_FAM90A_rnd-6_family-7382)	0	.	12386042	12391066	204204
chr8_PATERNAL	12393688	12398712	cenSat(COMP-subunit_FAM90A_rnd-6_family-7382)	0	.	12393688	12398712	204204
chr8_PATERNAL	12630916	12635926	cenSat(COMP-subunit_FAM90A_rnd-6_family-7382)	0	.	12630916	12635926	204204
chr8_PATERNAL	12882865	12885327	cenSat(SATR1)	0	.	12882865	12885327	204204
chr8_PATERNAL	12889727	12893158	cenSat(SATR1,SATR2)	0	.	12889727	12893158	204204
chr8_PATERNAL	12901813	12904958	cenSat(SATR2)	0	.	12901813	12904958	204204
chr8_PATERNAL	12909932	12916796	cenSat(SATR1,SATR2)	0	.	12909932	12916796	204204
chr8_PATERNAL	29501449	29508669	cenSat(SATR1,SATR2)	0	.	29501449	29508669	204204
chr8_PATERNAL	29517167	29519260	cenSat(SATR1,SATR2)	0	.	29517167	29519260	204204
chr8_PATERNAL	29525282	29533401	cenSat(SATR1,SATR2)	0	.	29525282	29533401	204204
chr8_PATERNAL	29865090	29866899	cenSat(HSAT5v1)	0	.	29865090	29866899	204204
chr8_PATERNAL	43440687	43445462	HSat1A	0	.	43440687	43445462	0,222,96
chr8_PATERNAL	43445462	43714340	ct	0	.	43445462	43714340	224224224
chr8_PATERNAL	43714340	43715701	cenSat(HSAT5,HSAT5v1)	0	.	43714340	43715701	204204
chr8_PATERNAL	43715701	43737810	ct	0	.	43715701	43737810	224224224
chr8_PATERNAL	43737810	43744608	cenSat(HSAT5,HSAT5v2)	0	.	43737810	43744608	204204
chr8_PATERNAL	43744608	43747879	ct	0	.	43744608	43747879	224224224
chr8_PATERNAL	43747879	43754421	gSat(GSATX)	0	.	43747879	43754421	172,51,199
chr8_PATERNAL	43754421	43764333	ct	0	.	43754421	43764333	224224224
chr8_PATERNAL	43764333	43775333	gSat(GSATX)	0	.	43764333	43775333	172,51,199
chr8_PATERNAL	43775333	43897029	mon	100	.	43775333	43897029	255204153
chr8_PATERNAL	43897029	43905674	ct	0	.	43897029	43905674	224224224
chr8_PATERNAL	43905674	44095652	mon	100	.	43905674	44095652	255204153
chr8_PATERNAL	44095652	44102490	ct	0	.	44095652	44102490	224224224
chr8_PATERNAL	44102490	44141116	mon	100	.	44102490	44141116	255204153
chr8_PATERNAL	44141116	44142979	active_hor(S2C8H1L)	100	.	44141116	44142979	153,0,0
chr8_PATERNAL	44142979	44168292	dhor(S01CMH1d)	100	.	44142979	44168292	255,146,0
chr8_PATERNAL	44168292	44169830	mon	100	.	44168292	44169830	255204153
chr8_PATERNAL	44169830	46832153	active_hor(S2C8H1L)	100	.	44169830	46832153	153,0,0
chr8_PATERNAL	46832153	46857663	dhor(S01CMH1d)	100	.	46832153	46857663	255,146,0
chr8_PATERNAL	46857663	46896586	mon	100	.	46857663	46896586	255204153
chr8_PATERNAL	46896586	46913364	gSat(GSATX)	0	.	46896586	46913364	172,51,199
chr8_PATERNAL	46913364	46930776	ct	0	.	46913364	46930776	224224224
chr8_PATERNAL	46930776	46974903	mon	100	.	46930776	46974903	255204153
chr8_PATERNAL	46974903	47039181	gSat(GSAT)	0	.	46974903	47039181	172,51,199
chr8_PATERNAL	47039181	47059245	mon	100	.	47039181	47059245	255204153
chr8_PATERNAL	47059245	47150118	gSat(GSAT)	0	.	47059245	47150118	172,51,199
chr8_PATERNAL	47150118	47157114	ct	0	.	47150118	47157114	224224224
chr8_PATERNAL	47157114	47163979	gSat(GSAT)	0	.	47157114	47163979	172,51,199
chr8_PATERNAL	47163979	47171168	ct	0	.	47163979	47171168	224224224
chr8_PATERNAL	47171168	47177263	gSat(GSAT)	0	.	47171168	47177263	172,51,199
chr8_PATERNAL	47177263	47212227	mon	100	.	47177263	47212227	255204153
chr8_PATERNAL	47212227	47230224	gSat(GSAT)	0	.	47212227	47230224	172,51,199
chr8_PATERNAL	47230224	47259409	mon	100	.	47230224	47259409	255204153
chr8_PATERNAL	47259409	47277928	gSat(GSAT,GSATX)	0	.	47259409	47277928	172,51,199
chr8_PATERNAL	47277928	47287230	mon	100	.	47277928	47287230	255204153
chr8_PATERNAL	47287230	47335295	gSat(GSAT,GSATX)	0	.	47287230	47335295	172,51,199
chr8_PATERNAL	47335295	47369313	mon	100	.	47335295	47369313	255204153
chr8_PATERNAL	47369313	47377241	ct	0	.	47369313	47377241	224224224
chr8_PATERNAL	47377241	47430510	mon	100	.	47377241	47430510	255204153
chr8_PATERNAL	47430510	47520184	ct	0	.	47430510	47520184	224224224
chr8_PATERNAL	47520184	47537325	bSat(BSR_Beta)	0	.	47520184	47537325	250153255
chr8_PATERNAL	47537325	47663538	ct	0	.	47537325	47663538	224224224
chr8_PATERNAL	47663538	47667484	bSat(BSR_Beta)	0	.	47663538	47667484	250153255
chr8_PATERNAL	47667484	47699710	ct	0	.	47667484	47699710	224224224
chr8_PATERNAL	47699710	47712984	bSat(BSR_Beta)	0	.	47699710	47712984	250153255
chr8_PATERNAL	47712984	47725028	ct	0	.	47712984	47725028	224224224
chr8_PATERNAL	47725028	47750603	bSat(BSR_Beta,COMP-subunit_LSAU-BSAT_rnd-1_family-1)	0	.	47725028	47750603	250153255
chr8_PATERNAL	47750603	47760201	ct	0	.	47750603	47760201	224224224
chr8_PATERNAL	47760201	47779166	bSat(BSR_Beta)	0	.	47760201	47779166	250153255
chr8_PATERNAL	47779166	47888778	ct	0	.	47779166	47888778	224224224
chr8_PATERNAL	47888778	47889613	bSat(BSR_Beta)	0	.	47888778	47889613	250153255
chr8_PATERNAL	47889613	48970308	ct	0	.	47889613	48970308	224224224
chr8_PATERNAL	48970308	48972709	cenSat(ACRO1,COMP-subunit_ACRO_rnd-5_family-37,COMP-subunit_ACRO_rnd-5_family-38)	0	.	48970308	48972709	204204
chr8_PATERNAL	83314802	83329865	cenSat(SATR1,SATR2)	0	.	83314802	83329865	204204
chr8_PATERNAL	86597474	86601499	cenSat(COMP-subunit_VNTR_rnd-6_family-8746,COMP-subunit_VNTR_rnd-6_family-8747)	0	.	86597474	86601499	204204
chr8_PATERNAL	86609664	86613689	cenSat(COMP-subunit_VNTR_rnd-6_family-8746,COMP-subunit_VNTR_rnd-6_family-8747)	0	.	86609664	86613689	204204
chr8_PATERNAL	86621854	86623904	cenSat(COMP-subunit_VNTR_rnd-6_family-8746)	0	.	86621854	86623904	204204
chr8_PATERNAL	86628691	86632716	cenSat(COMP-subunit_VNTR_rnd-6_family-8746,COMP-subunit_VNTR_rnd-6_family-8747)	0	.	86628691	86632716	204204
chr8_PATERNAL	86640881	86642931	cenSat(COMP-subunit_VNTR_rnd-6_family-8746)	0	.	86640881	86642931	204204
chr8_PATERNAL	86647718	86649768	cenSat(COMP-subunit_VNTR_rnd-6_family-8746)	0	.	86647718	86649768	204204
chr8_PATERNAL	86654555	86656605	cenSat(COMP-subunit_VNTR_rnd-6_family-8746)	0	.	86654555	86656605	204204
chr8_PATERNAL	86661392	86663442	cenSat(COMP-subunit_VNTR_rnd-6_family-8746)	0	.	86661392	86663442	204204
chr8_PATERNAL	86668229	86672254	cenSat(COMP-subunit_VNTR_rnd-6_family-8746,COMP-subunit_VNTR_rnd-6_family-8747)	0	.	86668229	86672254	204204
chr8_PATERNAL	86680419	86682469	cenSat(COMP-subunit_VNTR_rnd-6_family-8746)	0	.	86680419	86682469	204204
chr8_PATERNAL	86687256	86691280	cenSat(COMP-subunit_VNTR_rnd-6_family-8746,COMP-subunit_VNTR_rnd-6_family-8747)	0	.	86687256	86691280	204204
chr8_PATERNAL	86699445	86703469	cenSat(COMP-subunit_VNTR_rnd-6_family-8746,COMP-subunit_VNTR_rnd-6_family-8747)	0	.	86699445	86703469	204204
chr8_PATERNAL	86711528	86715553	cenSat(COMP-subunit_VNTR_rnd-6_family-8746,COMP-subunit_VNTR_rnd-6_family-8747)	0	.	86711528	86715553	204204
chr8_PATERNAL	86723718	86727743	cenSat(COMP-subunit_VNTR_rnd-6_family-8746,COMP-subunit_VNTR_rnd-6_family-8747)	0	.	86723718	86727743	204204
chr8_PATERNAL	86735907	86739931	cenSat(COMP-subunit_VNTR_rnd-6_family-8746,COMP-subunit_VNTR_rnd-6_family-8747)	0	.	86735907	86739931	204204
chr8_PATERNAL	86748097	86752121	cenSat(COMP-subunit_VNTR_rnd-6_family-8746,COMP-subunit_VNTR_rnd-6_family-8747)	0	.	86748097	86752121	204204
chr8_PATERNAL	86760286	86764311	cenSat(COMP-subunit_VNTR_rnd-6_family-8746,COMP-subunit_VNTR_rnd-6_family-8747)	0	.	86760286	86764311	204204
chr8_PATERNAL	86773178	86777203	cenSat(COMP-subunit_VNTR_rnd-6_family-8746,COMP-subunit_VNTR_rnd-6_family-8747)	0	.	86773178	86777203	204204
chr8_PATERNAL	86785368	86789392	cenSat(COMP-subunit_VNTR_rnd-6_family-8746,COMP-subunit_VNTR_rnd-6_family-8747)	0	.	86785368	86789392	204204
chr8_PATERNAL	86797557	86801582	cenSat(COMP-subunit_VNTR_rnd-6_family-8746,COMP-subunit_VNTR_rnd-6_family-8747)	0	.	86797557	86801582	204204
chr8_PATERNAL	86809747	86813772	cenSat(COMP-subunit_VNTR_rnd-6_family-8746,COMP-subunit_VNTR_rnd-6_family-8747)	0	.	86809747	86813772	204204
chr8_PATERNAL	86821937	86825962	cenSat(COMP-subunit_VNTR_rnd-6_family-8746,COMP-subunit_VNTR_rnd-6_family-8747)	0	.	86821937	86825962	204204
chr8_PATERNAL	86830358	86834383	cenSat(COMP-subunit_VNTR_rnd-6_family-8746,COMP-subunit_VNTR_rnd-6_family-8747)	0	.	86830358	86834383	204204
chr8_PATERNAL	86842548	86846573	cenSat(COMP-subunit_VNTR_rnd-6_family-8746,COMP-subunit_VNTR_rnd-6_family-8747)	0	.	86842548	86846573	204204
chr8_PATERNAL	86854736	86858761	cenSat(COMP-subunit_VNTR_rnd-6_family-8746,COMP-subunit_VNTR_rnd-6_family-8747)	0	.	86854736	86858761	204204
chr8_PATERNAL	86866926	86870951	cenSat(COMP-subunit_VNTR_rnd-6_family-8746,COMP-subunit_VNTR_rnd-6_family-8747)	0	.	86866926	86870951	204204
chr8_PATERNAL	86879116	86881168	cenSat(COMP-subunit_VNTR_rnd-6_family-8746)	0	.	86879116	86881168	204204
chr8_PATERNAL	86885953	86888003	cenSat(COMP-subunit_VNTR_rnd-6_family-8746)	0	.	86885953	86888003	204204
chr8_PATERNAL	86892789	86894839	cenSat(COMP-subunit_VNTR_rnd-6_family-8746)	0	.	86892789	86894839	204204
chr8_PATERNAL	86899626	86901676	cenSat(COMP-subunit_VNTR_rnd-6_family-8746)	0	.	86899626	86901676	204204
chr8_PATERNAL	86906463	86910488	cenSat(COMP-subunit_VNTR_rnd-6_family-8746,COMP-subunit_VNTR_rnd-6_family-8747)	0	.	86906463	86910488	204204
chr8_PATERNAL	86918653	86922678	cenSat(COMP-subunit_VNTR_rnd-6_family-8746,COMP-subunit_VNTR_rnd-6_family-8747)	0	.	86918653	86922678	204204
chr8_PATERNAL	86930841	86934865	cenSat(COMP-subunit_VNTR_rnd-6_family-8746,COMP-subunit_VNTR_rnd-6_family-8747)	0	.	86930841	86934865	204204
chr8_PATERNAL	86943030	86947054	cenSat(COMP-subunit_VNTR_rnd-6_family-8746,COMP-subunit_VNTR_rnd-6_family-8747)	0	.	86943030	86947054	204204
chr8_PATERNAL	86955219	86959243	cenSat(COMP-subunit_VNTR_rnd-6_family-8746,COMP-subunit_VNTR_rnd-6_family-8747)	0	.	86955219	86959243	204204
chr8_PATERNAL	86967408	86971432	cenSat(COMP-subunit_VNTR_rnd-6_family-8746,COMP-subunit_VNTR_rnd-6_family-8747)	0	.	86967408	86971432	204204
chr8_PATERNAL	86979597	86983622	cenSat(COMP-subunit_VNTR_rnd-6_family-8746,COMP-subunit_VNTR_rnd-6_family-8747)	0	.	86979597	86983622	204204
chr8_PATERNAL	86992489	86996514	cenSat(COMP-subunit_VNTR_rnd-6_family-8746,COMP-subunit_VNTR_rnd-6_family-8747)	0	.	86992489	86996514	204204
chr8_PATERNAL	87004679	87008704	cenSat(COMP-subunit_VNTR_rnd-6_family-8746,COMP-subunit_VNTR_rnd-6_family-8747)	0	.	87004679	87008704	204204
chr8_PATERNAL	87013491	87015541	cenSat(COMP-subunit_VNTR_rnd-6_family-8746)	0	.	87013491	87015541	204204
chr8_PATERNAL	87020328	87022378	cenSat(COMP-subunit_VNTR_rnd-6_family-8746)	0	.	87020328	87022378	204204
chr8_PATERNAL	87027164	87029214	cenSat(COMP-subunit_VNTR_rnd-6_family-8746)	0	.	87027164	87029214	204204
chr8_PATERNAL	87043271	87047296	cenSat(COMP-subunit_VNTR_rnd-6_family-8746,COMP-subunit_VNTR_rnd-6_family-8747)	0	.	87043271	87047296	204204
chr8_PATERNAL	87055459	87059483	cenSat(COMP-subunit_VNTR_rnd-6_family-8746,COMP-subunit_VNTR_rnd-6_family-8747)	0	.	87055459	87059483	204204
chr8_PATERNAL	87068350	87072376	cenSat(COMP-subunit_VNTR_rnd-6_family-8746,COMP-subunit_VNTR_rnd-6_family-8747)	0	.	87068350	87072376	204204
chr8_PATERNAL	87080541	87084566	cenSat(COMP-subunit_VNTR_rnd-6_family-8746,COMP-subunit_VNTR_rnd-6_family-8747)	0	.	87080541	87084566	204204
chr8_PATERNAL	87098623	87102647	cenSat(COMP-subunit_VNTR_rnd-6_family-8746,COMP-subunit_VNTR_rnd-6_family-8747)	0	.	87098623	87102647	204204
chr8_PATERNAL	87110812	87114837	cenSat(COMP-subunit_VNTR_rnd-6_family-8746,COMP-subunit_VNTR_rnd-6_family-8747)	0	.	87110812	87114837	204204
chr8_PATERNAL	87123002	87127025	cenSat(COMP-subunit_VNTR_rnd-6_family-8746,COMP-subunit_VNTR_rnd-6_family-8747)	0	.	87123002	87127025	204204
chr8_PATERNAL	87135188	87137238	cenSat(COMP-subunit_VNTR_rnd-6_family-8746)	0	.	87135188	87137238	204204
chr8_PATERNAL	87142025	87146050	cenSat(COMP-subunit_VNTR_rnd-6_family-8746,COMP-subunit_VNTR_rnd-6_family-8747)	0	.	87142025	87146050	204204
chr8_PATERNAL	87154215	87157903	cenSat(COMP-subunit_VNTR_rnd-6_family-8746,COMP-subunit_VNTR_rnd-6_family-8747)	0	.	87154215	87157903	204204
chr8_PATERNAL	87160957	87164981	cenSat(COMP-subunit_VNTR_rnd-6_family-8746,COMP-subunit_VNTR_rnd-6_family-8747)	0	.	87160957	87164981	204204
chr8_PATERNAL	87173008	87177033	cenSat(COMP-subunit_VNTR_rnd-6_family-8746,COMP-subunit_VNTR_rnd-6_family-8747)	0	.	87173008	87177033	204204
chr8_PATERNAL	87191089	87195110	cenSat(COMP-subunit_VNTR_rnd-6_family-8746,COMP-subunit_VNTR_rnd-6_family-8747)	0	.	87191089	87195110	204204
chr8_PATERNAL	87203274	87207300	cenSat(COMP-subunit_VNTR_rnd-6_family-8746,COMP-subunit_VNTR_rnd-6_family-8747)	0	.	87203274	87207300	204204
chr8_PATERNAL	87215464	87219489	cenSat(COMP-subunit_VNTR_rnd-6_family-8746,COMP-subunit_VNTR_rnd-6_family-8747)	0	.	87215464	87219489	204204
chr8_PATERNAL	87227654	87231679	cenSat(COMP-subunit_VNTR_rnd-6_family-8746,COMP-subunit_VNTR_rnd-6_family-8747)	0	.	87227654	87231679	204204
chr8_PATERNAL	87239843	87243868	cenSat(COMP-subunit_VNTR_rnd-6_family-8746,COMP-subunit_VNTR_rnd-6_family-8747)	0	.	87239843	87243868	204204
chr8_PATERNAL	87252033	87256057	cenSat(COMP-subunit_VNTR_rnd-6_family-8746,COMP-subunit_VNTR_rnd-6_family-8747)	0	.	87252033	87256057	204204
chr8_PATERNAL	87264221	87268246	cenSat(COMP-subunit_VNTR_rnd-6_family-8746,COMP-subunit_VNTR_rnd-6_family-8747)	0	.	87264221	87268246	204204
chr8_PATERNAL	87276411	87280436	cenSat(COMP-subunit_VNTR_rnd-6_family-8746,COMP-subunit_VNTR_rnd-6_family-8747)	0	.	87276411	87280436	204204
chr8_PATERNAL	87288601	87292626	cenSat(COMP-subunit_VNTR_rnd-6_family-8746,COMP-subunit_VNTR_rnd-6_family-8747)	0	.	87288601	87292626	204204
chr8_PATERNAL	87300790	87304815	cenSat(COMP-subunit_VNTR_rnd-6_family-8746,COMP-subunit_VNTR_rnd-6_family-8747)	0	.	87300790	87304815	204204
chr8_PATERNAL	87312703	87316728	cenSat(COMP-subunit_VNTR_rnd-6_family-8746,COMP-subunit_VNTR_rnd-6_family-8747)	0	.	87312703	87316728	204204
chr8_PATERNAL	87324617	87328642	cenSat(COMP-subunit_VNTR_rnd-6_family-8746,COMP-subunit_VNTR_rnd-6_family-8747)	0	.	87324617	87328642	204204
chr8_PATERNAL	87336807	87340832	cenSat(COMP-subunit_VNTR_rnd-6_family-8746,COMP-subunit_VNTR_rnd-6_family-8747)	0	.	87336807	87340832	204204
chr8_PATERNAL	87349699	87353724	cenSat(COMP-subunit_VNTR_rnd-6_family-8746,COMP-subunit_VNTR_rnd-6_family-8747)	0	.	87349699	87353724	204204
chr8_PATERNAL	87361889	87365914	cenSat(COMP-subunit_VNTR_rnd-6_family-8746,COMP-subunit_VNTR_rnd-6_family-8747)	0	.	87361889	87365914	204204
chr8_PATERNAL	87379253	87383277	cenSat(COMP-subunit_VNTR_rnd-6_family-8746,COMP-subunit_VNTR_rnd-6_family-8747)	0	.	87379253	87383277	204204
chr8_PATERNAL	87391441	87395466	cenSat(COMP-subunit_VNTR_rnd-6_family-8746,COMP-subunit_VNTR_rnd-6_family-8747)	0	.	87391441	87395466	204204
chr8_PATERNAL	87403632	87407657	cenSat(COMP-subunit_VNTR_rnd-6_family-8746,COMP-subunit_VNTR_rnd-6_family-8747)	0	.	87403632	87407657	204204
chr8_PATERNAL	87416524	87420549	cenSat(COMP-subunit_VNTR_rnd-6_family-8746,COMP-subunit_VNTR_rnd-6_family-8747)	0	.	87416524	87420549	204204
chr8_PATERNAL	87428714	87432739	cenSat(COMP-subunit_VNTR_rnd-6_family-8746,COMP-subunit_VNTR_rnd-6_family-8747)	0	.	87428714	87432739	204204
chr8_PATERNAL	87446078	87450102	cenSat(COMP-subunit_VNTR_rnd-6_family-8746,COMP-subunit_VNTR_rnd-6_family-8747)	0	.	87446078	87450102	204204
chr8_PATERNAL	87458266	87462291	cenSat(COMP-subunit_VNTR_rnd-6_family-8746,COMP-subunit_VNTR_rnd-6_family-8747)	0	.	87458266	87462291	204204
chr8_PATERNAL	87470457	87474482	cenSat(COMP-subunit_VNTR_rnd-6_family-8746,COMP-subunit_VNTR_rnd-6_family-8747)	0	.	87470457	87474482	204204
chr8_PATERNAL	87482647	87486672	cenSat(COMP-subunit_VNTR_rnd-6_family-8746,COMP-subunit_VNTR_rnd-6_family-8747)	0	.	87482647	87486672	204204
chr8_PATERNAL	87494838	87498863	cenSat(COMP-subunit_VNTR_rnd-6_family-8746,COMP-subunit_VNTR_rnd-6_family-8747)	0	.	87494838	87498863	204204
chr8_PATERNAL	95337010	95340920	cenSat(SATR2)	0	.	95337010	95340920	204204
chr8_PATERNAL	95344576	95346771	cenSat(SATR2)	0	.	95344576	95346771	204204
chr8_PATERNAL	109240298	109268435	cenSat(SATR1,SATR2)	0	.	109240298	109268435	204204
chr8_PATERNAL	140356035	140357414	cenSat(HSAT5v1)	0	.	140356035	140357414	204204
chr8_PATERNAL	146307158	146308700	cenSat(HSAT5v1)	0	.	146307158	146308700	204204
chr9_MATERNAL	2787	4337	gSat(TAR1)	0	.	2787	4337	172,51,199
chr9_MATERNAL	97185	102104	cenSat(SATR1,SATR2)	0	.	97185	102104	204204
chr9_MATERNAL	10985026	10990093	cenSat(SATR1,SATR1v)	0	.	10985026	10990093	204204
chr9_MATERNAL	14985703	14989902	cenSat(SATR1)	0	.	14985703	14989902	204204
chr9_MATERNAL	14995153	14996990	cenSat(SATR1,SATR2)	0	.	14995153	14996990	204204
chr9_MATERNAL	33589375	33590796	cenSat(HSAT5,HSAT5v1)	0	.	33589375	33590796	204204
chr9_MATERNAL	33613368	33619512	cenSat(HSAT5,HSAT5v2)	0	.	33613368	33619512	204204
chr9_MATERNAL	38568616	38573115	cenSat(HSAT5,HSAT5v2)	0	.	38568616	38573115	204204
chr9_MATERNAL	38573115	38595853	ct	0	.	38573115	38595853	224224224
chr9_MATERNAL	38595853	38597266	cenSat(HSAT5,HSAT5v1)	0	.	38595853	38597266	204204
chr9_MATERNAL	38597266	39935600	ct	0	.	38597266	39935600	224224224
chr9_MATERNAL	39935600	39938832	cenSat(COMP-subunit_5SRNA_rnd-6_family-13719,COMP-subunit_5SRNA_rnd-6_family-13720)	0	.	39935600	39938832	204204
chr9_MATERNAL	39938832	39941023	bSat(COMP-subunit_LSAU-BSAT_rnd-1_family-1,COMP-subunit_LSAU-BSAT_rnd-1_family-4,COMP-subunit_LSAU-BSAT_rnd-6_family-5403,LSAU)	0	.	39938832	39941023	250153255
chr9_MATERNAL	39941023	40147151	ct	0	.	39941023	40147151	224224224
chr9_MATERNAL	40147151	40160431	mon	100	.	40147151	40160431	255204153
chr9_MATERNAL	40160431	40358414	ct	0	.	40160431	40358414	224224224
chr9_MATERNAL	40358414	40364021	cenSat(HSAT5,HSAT5v2)	0	.	40358414	40364021	204204
chr9_MATERNAL	40364021	40384325	ct	0	.	40364021	40384325	224224224
chr9_MATERNAL	40384325	40385741	cenSat(HSAT5,HSAT5v1)	0	.	40384325	40385741	204204
chr9_MATERNAL	40385741	40563667	ct	0	.	40385741	40563667	224224224
chr9_MATERNAL	40563667	40569622	gSat(GSATII,TAR1)	0	.	40563667	40569622	172,51,199
chr9_MATERNAL	40569622	40571521	cenSat(SST1,SST1v)	0	.	40569622	40571521	204204
chr9_MATERNAL	40571521	41691862	ct	0	.	40571521	41691862	224224224
chr9_MATERNAL	41691862	41693707	cenSat(SST1,SST1v)	0	.	41691862	41693707	204204
chr9_MATERNAL	41693707	41744049	ct	0	.	41693707	41744049	224224224
chr9_MATERNAL	41744049	41753168	cenSat(SST1,SST1v)	0	.	41744049	41753168	204204
chr9_MATERNAL	41753168	42036853	ct	0	.	41753168	42036853	224224224
chr9_MATERNAL	42036853	42038764	cenSat(SST1,SST1v)	0	.	42036853	42038764	204204
chr9_MATERNAL	42038764	42044667	gSat(GSATII,TAR1)	0	.	42038764	42044667	172,51,199
chr9_MATERNAL	42044667	42158564	ct	0	.	42044667	42158564	224224224
chr9_MATERNAL	42158564	42161810	cenSat(COMP-subunit_5SRNA_rnd-6_family-13719,COMP-subunit_5SRNA_rnd-6_family-13720)	0	.	42158564	42161810	204204
chr9_MATERNAL	42161810	42164005	bSat(COMP-subunit_LSAU-BSAT_rnd-1_family-1,COMP-subunit_LSAU-BSAT_rnd-1_family-4,COMP-subunit_LSAU-BSAT_rnd-6_family-5403,LSAU)	0	.	42161810	42164005	250153255
chr9_MATERNAL	42164005	42277834	ct	0	.	42164005	42277834	224224224
chr9_MATERNAL	42277834	42293104	cenSat(SATR1,SATR1v,SATR2)	0	.	42277834	42293104	204204
chr9_MATERNAL	42293104	42465612	ct	0	.	42293104	42465612	224224224
chr9_MATERNAL	42465612	42474543	cenSat(CER)	0	.	42465612	42474543	204204
chr9_MATERNAL	42474543	42481380	ct	0	.	42474543	42481380	224224224
chr9_MATERNAL	42481380	42492607	cenSat(CER)	0	.	42481380	42492607	204204
chr9_MATERNAL	42492607	42514454	mon	100	.	42492607	42514454	255204153
chr9_MATERNAL	42514454	42517455	dhor(S2CMH4d)	100	.	42514454	42517455	255,146,0
chr9_MATERNAL	42517455	42523909	ct	0	.	42517455	42523909	224224224
chr9_MATERNAL	42523909	42528855	dhor(S02CMH2d)	100	.	42523909	42528855	255,146,0
chr9_MATERNAL	42528855	42530898	mixedAlpha(S02CMH2d,S5C1H6d)	0	.	42528855	42530898	204,0,0
chr9_MATERNAL	42530898	42534650	dhor(S02CMH2d)	100	.	42530898	42534650	255,146,0
chr9_MATERNAL	42534650	42543012	mon	100	.	42534650	42543012	255204153
chr9_MATERNAL	42543012	42544543	dhor(S02CMH2d)	100	.	42543012	42544543	255,146,0
chr9_MATERNAL	42544543	42585428	mon	100	.	42544543	42585428	255204153
chr9_MATERNAL	42585428	42714521	ct	0	.	42585428	42714521	224224224
chr9_MATERNAL	42714521	42718651	cenSat(CER)	0	.	42714521	42718651	204204
chr9_MATERNAL	42718651	42826382	ct	0	.	42718651	42826382	224224224
chr9_MATERNAL	42826382	42828258	dhor(S02CMH2d)	100	.	42826382	42828258	255,146,0
chr9_MATERNAL	42828258	42859921	mon	100	.	42828258	42859921	255204153
chr9_MATERNAL	42859921	43057628	ct	0	.	42859921	43057628	224224224
chr9_MATERNAL	43057628	43063229	cenSat(HSAT5,HSAT5v2)	0	.	43057628	43063229	204204
chr9_MATERNAL	43063229	43092696	ct	0	.	43063229	43092696	224224224
chr9_MATERNAL	43092696	43094116	cenSat(HSAT5,HSAT5v1)	0	.	43092696	43094116	204204
chr9_MATERNAL	43094116	43296059	ct	0	.	43094116	43296059	224224224
chr9_MATERNAL	43296059	43301351	cenSat(SST1,SST1v)	0	.	43296059	43301351	204204
chr9_MATERNAL	43301351	43351674	ct	0	.	43301351	43351674	224224224
chr9_MATERNAL	43351674	43353521	cenSat(SST1,SST1v)	0	.	43351674	43353521	204204
chr9_MATERNAL	43353521	44575865	ct	0	.	43353521	44575865	224224224
chr9_MATERNAL	44575865	44577288	cenSat(HSAT5,HSAT5v1)	0	.	44575865	44577288	204204
chr9_MATERNAL	44577288	44601545	ct	0	.	44577288	44601545	224224224
chr9_MATERNAL	44601545	44607154	cenSat(HSAT5,HSAT5v2)	0	.	44601545	44607154	204204
chr9_MATERNAL	44607154	44807858	ct	0	.	44607154	44807858	224224224
chr9_MATERNAL	44807858	44878144	mon	100	.	44807858	44878144	255204153
chr9_MATERNAL	44878144	44880299	dhor(S2CMH4d)	100	.	44878144	44880299	255,146,0
chr9_MATERNAL	44880299	45003882	ct	0	.	44880299	45003882	224224224
chr9_MATERNAL	45003882	45043006	HSat2	0	.	45003882	45043006	128250
chr9_MATERNAL	45043006	45050930	dhor(S2CMH4d)	100	.	45043006	45050930	255,146,0
chr9_MATERNAL	45050930	45056178	dhor(S2C20H5d)	100	.	45050930	45056178	255,146,0
chr9_MATERNAL	45056178	45057199	active_hor(S2C15H1L)	100	.	45056178	45057199	153,0,0
chr9_MATERNAL	45057199	47410706	active_hor(S2C9H1L)	100	.	45057199	47410706	153,0,0
chr9_MATERNAL	47410706	47413768	dhor(S2CMH4d)	100	.	47410706	47413768	255,146,0
chr9_MATERNAL	47413768	47417001	mixedAlpha(S02CMH2d,S2CMH4d)	0	.	47413768	47417001	204,0,0
chr9_MATERNAL	47417001	47417856	dhor(S02CMH2d)	100	.	47417001	47417856	255,146,0
chr9_MATERNAL	47417856	47437681	mon	100	.	47417856	47437681	255204153
chr9_MATERNAL	47437681	47450693	cenSat(CER)	0	.	47437681	47450693	204204
chr9_MATERNAL	47450693	47457597	ct	0	.	47450693	47457597	224224224
chr9_MATERNAL	47457597	47466335	cenSat(CER)	0	.	47457597	47466335	204204
chr9_MATERNAL	47466335	47565296	ct	0	.	47466335	47565296	224224224
chr9_MATERNAL	47565296	47567517	bSat(COMP-subunit_LSAU-BSAT_rnd-1_family-1,COMP-subunit_LSAU-BSAT_rnd-1_family-4,COMP-subunit_LSAU-BSAT_rnd-6_family-5403,LSAU)	0	.	47565296	47567517	250153255
chr9_MATERNAL	47567517	47570738	cenSat(COMP-subunit_5SRNA_rnd-6_family-13719,COMP-subunit_5SRNA_rnd-6_family-13720)	0	.	47567517	47570738	204204
chr9_MATERNAL	47570738	47677380	ct	0	.	47570738	47677380	224224224
chr9_MATERNAL	47677380	47683282	gSat(GSATII,TAR1)	0	.	47677380	47683282	172,51,199
chr9_MATERNAL	47683282	47685182	cenSat(SST1,SST1v)	0	.	47683282	47685182	204204
chr9_MATERNAL	47685182	47969315	ct	0	.	47685182	47969315	224224224
chr9_MATERNAL	47969315	47978457	cenSat(SST1,SST1v)	0	.	47969315	47978457	204204
chr9_MATERNAL	47978457	48018659	ct	0	.	47978457	48018659	224224224
chr9_MATERNAL	48018659	48019746	cenSat(HSAT5v1)	0	.	48018659	48019746	204204
chr9_MATERNAL	48019746	48033351	ct	0	.	48019746	48033351	224224224
chr9_MATERNAL	48033351	48034411	cenSat(HSAT5v1)	0	.	48033351	48034411	204204
chr9_MATERNAL	48034411	48131499	ct	0	.	48034411	48131499	224224224
chr9_MATERNAL	48131499	48133342	cenSat(SST1,SST1v)	0	.	48131499	48133342	204204
chr9_MATERNAL	48133342	48182857	ct	0	.	48133342	48182857	224224224
chr9_MATERNAL	48182857	48193072	cenSat(SST1,SST1v)	0	.	48182857	48193072	204204
chr9_MATERNAL	48193072	48197683	mon	100	.	48193072	48197683	255204153
chr9_MATERNAL	48197683	48201256	cenSat(SST1,SST1v)	0	.	48197683	48201256	204204
chr9_MATERNAL	48201256	48211664	mon	100	.	48201256	48211664	255204153
chr9_MATERNAL	48211664	48305095	ct	0	.	48211664	48305095	224224224
chr9_MATERNAL	48305095	48384065	HSat3	0	.	48305095	48384065	51,81,137
chr9_MATERNAL	48384065	48396036	bSat(BSR_Beta,COMP-subunit_LSAU-BSAT_rnd-1_family-1,LSAU)	0	.	48384065	48396036	250153255
chr9_MATERNAL	48396036	48416962	HSat3	0	.	48396036	48416962	51,81,137
chr9_MATERNAL	48416962	48428926	bSat(BSR_Beta,COMP-subunit_LSAU-BSAT_rnd-1_family-1,LSAU)	0	.	48416962	48428926	250153255
chr9_MATERNAL	48428926	48692155	HSat3	0	.	48428926	48692155	51,81,137
chr9_MATERNAL	48692155	48900306	bSat(BSR_Beta,COMP-subunit_LSAU-BSAT_rnd-1_family-1,COMP-subunit_LSAU-BSAT_rnd-1_family-10,COMP-subunit_LSAU-BSAT_rnd-1_family-4,LSAU)	0	.	48692155	48900306	250153255
chr9_MATERNAL	48900306	50451157	HSat3	0	.	48900306	50451157	51,81,137
chr9_MATERNAL	50451157	50646108	bSat(BSR_Beta,COMP-subunit_LSAU-BSAT_rnd-1_family-1,COMP-subunit_LSAU-BSAT_rnd-1_family-10,COMP-subunit_LSAU-BSAT_rnd-1_family-4,LSAU)	0	.	50451157	50646108	250153255
chr9_MATERNAL	50646108	69801493	HSat3	0	.	50646108	69801493	51,81,137
chr9_MATERNAL	69801493	69911656	ct	0	.	69801493	69911656	224224224
chr9_MATERNAL	69911656	69917413	cenSat(CER,HSAT5,HSAT5v2)	0	.	69911656	69917413	204204
chr9_MATERNAL	69917413	69930541	ct	0	.	69917413	69930541	224224224
chr9_MATERNAL	69930541	69932749	cenSat(HSAT5,HSAT5v2)	0	.	69930541	69932749	204204
chr9_MATERNAL	69932749	69952876	ct	0	.	69932749	69952876	224224224
chr9_MATERNAL	69952876	69954288	cenSat(HSAT5,HSAT5v1)	0	.	69952876	69954288	204204
chr9_MATERNAL	69954288	70046885	ct	0	.	69954288	70046885	224224224
chr9_MATERNAL	70046885	70048937	cenSat(SATR1)	0	.	70046885	70048937	204204
chr9_MATERNAL	70048937	70051851	ct	0	.	70048937	70051851	224224224
chr9_MATERNAL	70051851	70055700	cenSat(SATR1,SATR2)	0	.	70051851	70055700	204204
chr9_MATERNAL	70055700	70079842	ct	0	.	70055700	70079842	224224224
chr9_MATERNAL	70079842	70083668	gSat(GSATII,TAR1)	0	.	70079842	70083668	172,51,199
chr9_MATERNAL	70083668	70148793	ct	0	.	70083668	70148793	224224224
chr9_MATERNAL	70148793	70166236	cenSat(SATR1,SATR1v,SATR2)	0	.	70148793	70166236	204204
chr9_MATERNAL	70166236	70339909	ct	0	.	70166236	70339909	224224224
chr9_MATERNAL	70339909	70347640	cenSat(CER)	0	.	70339909	70347640	204204
chr9_MATERNAL	70347640	70354475	ct	0	.	70347640	70354475	224224224
chr9_MATERNAL	70354475	70365272	cenSat(CER)	0	.	70354475	70365272	204204
chr9_MATERNAL	70365272	70387336	mon	100	.	70365272	70387336	255204153
chr9_MATERNAL	70387336	70390335	dhor(S2CMH4d)	100	.	70387336	70390335	255,146,0
chr9_MATERNAL	70390335	70396769	ct	0	.	70390335	70396769	224224224
chr9_MATERNAL	70396769	70401716	dhor(S02CMH2d)	100	.	70396769	70401716	255,146,0
chr9_MATERNAL	70401716	70403759	mixedAlpha(S02CMH2d,S5C1H6d)	0	.	70401716	70403759	204,0,0
chr9_MATERNAL	70403759	70410581	dhor(S02CMH2d)	100	.	70403759	70410581	255,146,0
chr9_MATERNAL	70410581	70422540	mon	100	.	70410581	70422540	255204153
chr9_MATERNAL	70422540	70426965	dhor(S02CMH2d)	100	.	70422540	70426965	255,146,0
chr9_MATERNAL	70426965	70455405	mon	100	.	70426965	70455405	255204153
chr9_MATERNAL	70455405	70584212	ct	0	.	70455405	70584212	224224224
chr9_MATERNAL	70584212	70588435	cenSat(CER)	0	.	70584212	70588435	204204
chr9_MATERNAL	70588435	70711053	ct	0	.	70588435	70711053	224224224
chr9_MATERNAL	70711053	70712928	dhor(S02CMH2d)	100	.	70711053	70712928	255,146,0
chr9_MATERNAL	70712928	70716137	mon	100	.	70712928	70716137	255204153
chr9_MATERNAL	70716137	70910847	ct	0	.	70716137	70910847	224224224
chr9_MATERNAL	70910847	70916487	cenSat(HSAT5,HSAT5v2)	0	.	70910847	70916487	204204
chr9_MATERNAL	70916487	70952164	ct	0	.	70916487	70952164	224224224
chr9_MATERNAL	70952164	70953580	cenSat(HSAT5,HSAT5v1)	0	.	70952164	70953580	204204
chr9_MATERNAL	70953580	71131216	ct	0	.	70953580	71131216	224224224
chr9_MATERNAL	71131216	71137135	gSat(GSATII,TAR1)	0	.	71131216	71137135	172,51,199
chr9_MATERNAL	71137135	71139090	cenSat(SST1,SST1v)	0	.	71137135	71139090	204204
chr9_MATERNAL	71139090	72549148	ct	0	.	71139090	72549148	224224224
chr9_MATERNAL	72549148	72550987	cenSat(SST1,SST1v)	0	.	72549148	72550987	204204
chr9_MATERNAL	72550987	72599004	ct	0	.	72550987	72599004	224224224
chr9_MATERNAL	72599004	72608137	cenSat(SST1,SST1v)	0	.	72599004	72608137	204204
chr9_MATERNAL	72608137	72807645	ct	0	.	72608137	72807645	224224224
chr9_MATERNAL	72807645	72809053	cenSat(HSAT5,HSAT5v1)	0	.	72807645	72809053	204204
chr9_MATERNAL	72809053	72838492	ct	0	.	72809053	72838492	224224224
chr9_MATERNAL	72838492	72844143	cenSat(HSAT5,HSAT5v2)	0	.	72838492	72844143	204204
chr9_MATERNAL	72844143	73041767	ct	0	.	72844143	73041767	224224224
chr9_MATERNAL	73041767	73044978	mon	100	.	73041767	73044978	255204153
chr9_MATERNAL	73044978	73046855	dhor(S02CMH2d)	100	.	73044978	73046855	255,146,0
chr9_MATERNAL	73046855	73259931	ct	0	.	73046855	73259931	224224224
chr9_MATERNAL	73259931	73262133	bSat(COMP-subunit_LSAU-BSAT_rnd-1_family-1,COMP-subunit_LSAU-BSAT_rnd-1_family-4,COMP-subunit_LSAU-BSAT_rnd-6_family-5403,LSAU)	0	.	73259931	73262133	250153255
chr9_MATERNAL	73262133	73265362	cenSat(COMP-subunit_5SRNA_rnd-6_family-13719,COMP-subunit_5SRNA_rnd-6_family-13720)	0	.	73262133	73265362	204204
chr9_MATERNAL	73265362	73464805	ct	0	.	73265362	73464805	224224224
chr9_MATERNAL	73464805	73468015	cenSat(COMP-subunit_5SRNA_rnd-6_family-13719,COMP-subunit_5SRNA_rnd-6_family-13720)	0	.	73464805	73468015	204204
chr9_MATERNAL	73468015	73470210	bSat(COMP-subunit_LSAU-BSAT_rnd-1_family-1,COMP-subunit_LSAU-BSAT_rnd-1_family-4,COMP-subunit_LSAU-BSAT_rnd-6_family-5403,LSAU)	0	.	73468015	73470210	250153255
chr9_MATERNAL	73470210	73583966	ct	0	.	73470210	73583966	224224224
chr9_MATERNAL	73583966	73599323	cenSat(SATR1,SATR1v,SATR2)	0	.	73583966	73599323	204204
chr9_MATERNAL	73599323	75302383	ct	0	.	73599323	75302383	224224224
chr9_MATERNAL	75302383	75303658	HSat3	0	.	75302383	75303658	51,81,137
chr9_MATERNAL	87313190	87314705	cenSat(HSAT5,HSAT5v2)	0	.	87313190	87314705	204204
chr9_MATERNAL	92060120	92061028	cenSat(HSAT5v1)	0	.	92060120	92061028	204204
chr9_MATERNAL	93185442	93187411	cenSat(HSAT5,HSAT5v2)	0	.	93185442	93187411	204204
chr9_MATERNAL	93192308	93193675	cenSat(HSAT5,HSAT5v1)	0	.	93192308	93193675	204204
chr9_MATERNAL	93381516	93382905	cenSat(HSAT5,HSAT5v1)	0	.	93381516	93382905	204204
chr9_MATERNAL	93387782	93389748	cenSat(HSAT5,HSAT5v2)	0	.	93387782	93389748	204204
chr9_MATERNAL	95498756	95505038	cenSat(SATR1,SATR2)	0	.	95498756	95505038	204204
chr9_MATERNAL	95509435	95513005	cenSat(SATR1)	0	.	95509435	95513005	204204
chr9_MATERNAL	96023324	96024426	cenSat(SATR2)	0	.	96023324	96024426	204204
chr9_MATERNAL	96035079	96037235	cenSat(SATR1)	0	.	96035079	96037235	204204
chr9_MATERNAL	96041618	96045216	cenSat(SATR1,SATR1v,SATR2)	0	.	96041618	96045216	204204
chr9_MATERNAL	98179021	98180404	cenSat(HSAT5,HSAT5v1)	0	.	98179021	98180404	204204
chr9_MATERNAL	102418017	102420700	cenSat(HSAT5,HSAT5v2)	0	.	102418017	102420700	204204
chr9_MATERNAL	102440414	102441817	cenSat(HSAT5,HSAT5v1)	0	.	102440414	102441817	204204
chr9_MATERNAL	111084401	111114788	cenSat(SATR1,SATR1v,SATR2)	0	.	111084401	111114788	204204
chr9_MATERNAL	112795590	112796562	bSat(BSR_Beta)	0	.	112795590	112796562	250153255
chr9_MATERNAL	133465371	133466820	cenSat(SATR1,SATR1v)	0	.	133465371	133466820	204204
chr9_MATERNAL	140030055	140031921	HSat3	0	.	140030055	140031921	51,81,137
chr9_MATERNAL	143799143	143800513	gSat(TAR1)	0	.	143799143	143800513	172,51,199
chr9_PATERNAL	2030	3217	gSat(TAR1)	0	.	2030	3217	172,51,199
chr9_PATERNAL	95300	100219	cenSat(SATR1,SATR2)	0	.	95300	100219	204204
chr9_PATERNAL	10971101	10976163	cenSat(SATR1,SATR1v)	0	.	10971101	10976163	204204
chr9_PATERNAL	14972400	14976599	cenSat(SATR1)	0	.	14972400	14976599	204204
chr9_PATERNAL	14981850	14983687	cenSat(SATR1,SATR2)	0	.	14981850	14983687	204204
chr9_PATERNAL	33588229	33589650	cenSat(HSAT5,HSAT5v1)	0	.	33588229	33589650	204204
chr9_PATERNAL	33612215	33618346	cenSat(HSAT5,HSAT5v2)	0	.	33612215	33618346	204204
chr9_PATERNAL	38562839	38567338	cenSat(HSAT5,HSAT5v2)	0	.	38562839	38567338	204204
chr9_PATERNAL	38567338	38590076	ct	0	.	38567338	38590076	224224224
chr9_PATERNAL	38590076	38591489	cenSat(HSAT5,HSAT5v1)	0	.	38590076	38591489	204204
chr9_PATERNAL	38591489	40126061	ct	0	.	38591489	40126061	224224224
chr9_PATERNAL	40126061	40127968	cenSat(SST1,SST1v)	0	.	40126061	40127968	204204
chr9_PATERNAL	40127968	40133873	gSat(GSATII,TAR1)	0	.	40127968	40133873	172,51,199
chr9_PATERNAL	40133873	40247767	ct	0	.	40133873	40247767	224224224
chr9_PATERNAL	40247767	40251013	cenSat(COMP-subunit_5SRNA_rnd-6_family-13719,COMP-subunit_5SRNA_rnd-6_family-13720)	0	.	40247767	40251013	204204
chr9_PATERNAL	40251013	40253208	bSat(COMP-subunit_LSAU-BSAT_rnd-1_family-1,COMP-subunit_LSAU-BSAT_rnd-1_family-4,COMP-subunit_LSAU-BSAT_rnd-6_family-5403,LSAU)	0	.	40251013	40253208	250153255
chr9_PATERNAL	40253208	40366956	ct	0	.	40253208	40366956	224224224
chr9_PATERNAL	40366956	40382065	cenSat(SATR1,SATR1v,SATR2)	0	.	40366956	40382065	204204
chr9_PATERNAL	40382065	40554569	ct	0	.	40382065	40554569	224224224
chr9_PATERNAL	40554569	40563500	cenSat(CER)	0	.	40554569	40563500	204204
chr9_PATERNAL	40563500	40570337	ct	0	.	40563500	40570337	224224224
chr9_PATERNAL	40570337	40581516	cenSat(CER)	0	.	40570337	40581516	204204
chr9_PATERNAL	40581516	40603355	mon	100	.	40581516	40603355	255204153
chr9_PATERNAL	40603355	40606356	dhor(S2CMH4d)	100	.	40603355	40606356	255,146,0
chr9_PATERNAL	40606356	40612796	ct	0	.	40606356	40612796	224224224
chr9_PATERNAL	40612796	40617741	dhor(S02CMH2d)	100	.	40612796	40617741	255,146,0
chr9_PATERNAL	40617741	40619784	mixedAlpha(S02CMH2d,S5C1H6d)	0	.	40617741	40619784	204,0,0
chr9_PATERNAL	40619784	40623537	dhor(S02CMH2d)	100	.	40619784	40623537	255,146,0
chr9_PATERNAL	40623537	40638557	mon	100	.	40623537	40638557	255204153
chr9_PATERNAL	40638557	40640088	dhor(S02CMH2d)	100	.	40638557	40640088	255,146,0
chr9_PATERNAL	40640088	40680974	mon	100	.	40640088	40680974	255204153
chr9_PATERNAL	40680974	40809923	ct	0	.	40680974	40809923	224224224
chr9_PATERNAL	40809923	40814052	cenSat(CER)	0	.	40809923	40814052	204204
chr9_PATERNAL	40814052	40921779	ct	0	.	40814052	40921779	224224224
chr9_PATERNAL	40921779	40923655	dhor(S02CMH2d)	100	.	40921779	40923655	255,146,0
chr9_PATERNAL	40923655	40955318	mon	100	.	40923655	40955318	255204153
chr9_PATERNAL	40955318	41153059	ct	0	.	40955318	41153059	224224224
chr9_PATERNAL	41153059	41158662	cenSat(HSAT5,HSAT5v2)	0	.	41153059	41158662	204204
chr9_PATERNAL	41158662	41188128	ct	0	.	41158662	41188128	224224224
chr9_PATERNAL	41188128	41189548	cenSat(HSAT5,HSAT5v1)	0	.	41188128	41189548	204204
chr9_PATERNAL	41189548	41391490	ct	0	.	41189548	41391490	224224224
chr9_PATERNAL	41391490	41396782	cenSat(SST1,SST1v)	0	.	41391490	41396782	204204
chr9_PATERNAL	41396782	41447107	ct	0	.	41396782	41447107	224224224
chr9_PATERNAL	41447107	41448954	cenSat(SST1,SST1v)	0	.	41447107	41448954	204204
chr9_PATERNAL	41448954	42671283	ct	0	.	41448954	42671283	224224224
chr9_PATERNAL	42671283	42672706	cenSat(HSAT5,HSAT5v1)	0	.	42671283	42672706	204204
chr9_PATERNAL	42672706	42696963	ct	0	.	42672706	42696963	224224224
chr9_PATERNAL	42696963	42702572	cenSat(HSAT5,HSAT5v2)	0	.	42696963	42702572	204204
chr9_PATERNAL	42702572	42903303	ct	0	.	42702572	42903303	224224224
chr9_PATERNAL	42903303	42971712	mon	100	.	42903303	42971712	255204153
chr9_PATERNAL	42971712	42973867	dhor(S2CMH4d)	100	.	42971712	42973867	255,146,0
chr9_PATERNAL	42973867	43097467	ct	0	.	42973867	43097467	224224224
chr9_PATERNAL	43097467	43136591	HSat2	0	.	43097467	43136591	128250
chr9_PATERNAL	43136591	43144515	dhor(S2CMH4d)	100	.	43136591	43144515	255,146,0
chr9_PATERNAL	43144515	43149763	dhor(S2C20H5d)	100	.	43144515	43149763	255,146,0
chr9_PATERNAL	43149763	43150784	active_hor(S2C15H1L)	100	.	43149763	43150784	153,0,0
chr9_PATERNAL	43150784	45356406	active_hor(S2C9H1L)	100	.	43150784	45356406	153,0,0
chr9_PATERNAL	45356406	45359468	dhor(S2CMH4d)	100	.	45356406	45359468	255,146,0
chr9_PATERNAL	45359468	45362701	mixedAlpha(S02CMH2d,S2CMH4d)	0	.	45359468	45362701	204,0,0
chr9_PATERNAL	45362701	45363556	dhor(S02CMH2d)	100	.	45362701	45363556	255,146,0
chr9_PATERNAL	45363556	45383381	mon	100	.	45363556	45383381	255204153
chr9_PATERNAL	45383381	45396393	cenSat(CER)	0	.	45383381	45396393	204204
chr9_PATERNAL	45396393	45403298	ct	0	.	45396393	45403298	224224224
chr9_PATERNAL	45403298	45412036	cenSat(CER)	0	.	45403298	45412036	204204
chr9_PATERNAL	45412036	45511003	ct	0	.	45412036	45511003	224224224
chr9_PATERNAL	45511003	45513217	bSat(COMP-subunit_LSAU-BSAT_rnd-1_family-1,COMP-subunit_LSAU-BSAT_rnd-1_family-4,COMP-subunit_LSAU-BSAT_rnd-6_family-5403,LSAU)	0	.	45511003	45513217	250153255
chr9_PATERNAL	45513217	45516445	cenSat(COMP-subunit_5SRNA_rnd-6_family-13719,COMP-subunit_5SRNA_rnd-6_family-13720)	0	.	45513217	45516445	204204
chr9_PATERNAL	45516445	45623062	ct	0	.	45516445	45623062	224224224
chr9_PATERNAL	45623062	45628964	gSat(GSATII,TAR1)	0	.	45623062	45628964	172,51,199
chr9_PATERNAL	45628964	45630864	cenSat(SST1,SST1v)	0	.	45628964	45630864	204204
chr9_PATERNAL	45630864	45915008	ct	0	.	45630864	45915008	224224224
chr9_PATERNAL	45915008	45924160	cenSat(SST1,SST1v)	0	.	45915008	45924160	204204
chr9_PATERNAL	45924160	45964328	ct	0	.	45924160	45964328	224224224
chr9_PATERNAL	45964328	45965417	cenSat(HSAT5v1)	0	.	45964328	45965417	204204
chr9_PATERNAL	45965417	45979023	ct	0	.	45965417	45979023	224224224
chr9_PATERNAL	45979023	45980083	cenSat(HSAT5v1)	0	.	45979023	45980083	204204
chr9_PATERNAL	45980083	46077152	ct	0	.	45980083	46077152	224224224
chr9_PATERNAL	46077152	46078995	cenSat(SST1,SST1v)	0	.	46077152	46078995	204204
chr9_PATERNAL	46078995	46128509	ct	0	.	46078995	46128509	224224224
chr9_PATERNAL	46128509	46138725	cenSat(SST1,SST1v)	0	.	46128509	46138725	204204
chr9_PATERNAL	46138725	46142885	mon	100	.	46138725	46142885	255204153
chr9_PATERNAL	46142885	46146908	cenSat(SST1,SST1v)	0	.	46142885	46146908	204204
chr9_PATERNAL	46146908	46157316	mon	100	.	46146908	46157316	255204153
chr9_PATERNAL	46157316	46250755	ct	0	.	46157316	46250755	224224224
chr9_PATERNAL	46250755	46330734	HSat3	0	.	46250755	46330734	51,81,137
chr9_PATERNAL	46330734	46342705	bSat(BSR_Beta,COMP-subunit_LSAU-BSAT_rnd-1_family-1,LSAU)	0	.	46330734	46342705	250153255
chr9_PATERNAL	46342705	46615734	HSat3	0	.	46342705	46615734	51,81,137
chr9_PATERNAL	46615734	46849211	bSat(BSR_Beta,COMP-subunit_LSAU-BSAT_rnd-1_family-1,COMP-subunit_LSAU-BSAT_rnd-1_family-10,COMP-subunit_LSAU-BSAT_rnd-1_family-4,LSAU)	0	.	46615734	46849211	250153255
chr9_PATERNAL	46849211	57492248	HSat3	0	.	46849211	57492248	51,81,137
chr9_PATERNAL	57492248	57602408	ct	0	.	57492248	57602408	224224224
chr9_PATERNAL	57602408	57608165	cenSat(CER,HSAT5,HSAT5v2)	0	.	57602408	57608165	204204
chr9_PATERNAL	57608165	57621293	ct	0	.	57608165	57621293	224224224
chr9_PATERNAL	57621293	57623501	cenSat(HSAT5,HSAT5v2)	0	.	57621293	57623501	204204
chr9_PATERNAL	57623501	57643628	ct	0	.	57623501	57643628	224224224
chr9_PATERNAL	57643628	57645040	cenSat(HSAT5,HSAT5v1)	0	.	57643628	57645040	204204
chr9_PATERNAL	57645040	57737620	ct	0	.	57645040	57737620	224224224
chr9_PATERNAL	57737620	57739672	cenSat(SATR1)	0	.	57737620	57739672	204204
chr9_PATERNAL	57739672	57742586	ct	0	.	57739672	57742586	224224224
chr9_PATERNAL	57742586	57746435	cenSat(SATR1,SATR2)	0	.	57742586	57746435	204204
chr9_PATERNAL	57746435	57770577	ct	0	.	57746435	57770577	224224224
chr9_PATERNAL	57770577	57774404	gSat(GSATII,TAR1)	0	.	57770577	57774404	172,51,199
chr9_PATERNAL	57774404	57839549	ct	0	.	57774404	57839549	224224224
chr9_PATERNAL	57839549	57856992	cenSat(SATR1,SATR1v,SATR2)	0	.	57839549	57856992	204204
chr9_PATERNAL	57856992	58030648	ct	0	.	57856992	58030648	224224224
chr9_PATERNAL	58030648	58038379	cenSat(CER)	0	.	58030648	58038379	204204
chr9_PATERNAL	58038379	58045214	ct	0	.	58038379	58045214	224224224
chr9_PATERNAL	58045214	58056011	cenSat(CER)	0	.	58045214	58056011	204204
chr9_PATERNAL	58056011	58078075	mon	100	.	58056011	58078075	255204153
chr9_PATERNAL	58078075	58081074	dhor(S2CMH4d)	100	.	58078075	58081074	255,146,0
chr9_PATERNAL	58081074	58087509	ct	0	.	58081074	58087509	224224224
chr9_PATERNAL	58087509	58092456	dhor(S02CMH2d)	100	.	58087509	58092456	255,146,0
chr9_PATERNAL	58092456	58094499	mixedAlpha(S02CMH2d,S5C1H6d)	0	.	58092456	58094499	204,0,0
chr9_PATERNAL	58094499	58101321	dhor(S02CMH2d)	100	.	58094499	58101321	255,146,0
chr9_PATERNAL	58101321	58113280	mon	100	.	58101321	58113280	255204153
chr9_PATERNAL	58113280	58117705	dhor(S02CMH2d)	100	.	58113280	58117705	255,146,0
chr9_PATERNAL	58117705	58146145	mon	100	.	58117705	58146145	255204153
chr9_PATERNAL	58146145	58274966	ct	0	.	58146145	58274966	224224224
chr9_PATERNAL	58274966	58279189	cenSat(CER)	0	.	58274966	58279189	204204
chr9_PATERNAL	58279189	58402255	ct	0	.	58279189	58402255	224224224
chr9_PATERNAL	58402255	58404130	dhor(S02CMH2d)	100	.	58402255	58404130	255,146,0
chr9_PATERNAL	58404130	58407339	mon	100	.	58404130	58407339	255204153
chr9_PATERNAL	58407339	58602052	ct	0	.	58407339	58602052	224224224
chr9_PATERNAL	58602052	58607777	cenSat(HSAT5,HSAT5v2)	0	.	58602052	58607777	204204
chr9_PATERNAL	58607777	58655869	ct	0	.	58607777	58655869	224224224
chr9_PATERNAL	58655869	58657285	cenSat(HSAT5,HSAT5v1)	0	.	58655869	58657285	204204
chr9_PATERNAL	58657285	58834937	ct	0	.	58657285	58834937	224224224
chr9_PATERNAL	58834937	58840858	gSat(GSATII,TAR1)	0	.	58834937	58840858	172,51,199
chr9_PATERNAL	58840858	58842809	cenSat(SST1,SST1v)	0	.	58840858	58842809	204204
chr9_PATERNAL	58842809	60252867	ct	0	.	58842809	60252867	224224224
chr9_PATERNAL	60252867	60254706	cenSat(SST1,SST1v)	0	.	60252867	60254706	204204
chr9_PATERNAL	60254706	60302724	ct	0	.	60254706	60302724	224224224
chr9_PATERNAL	60302724	60311863	cenSat(SST1,SST1v)	0	.	60302724	60311863	204204
chr9_PATERNAL	60311863	60511380	ct	0	.	60311863	60511380	224224224
chr9_PATERNAL	60511380	60512788	cenSat(HSAT5,HSAT5v1)	0	.	60511380	60512788	204204
chr9_PATERNAL	60512788	60542217	ct	0	.	60512788	60542217	224224224
chr9_PATERNAL	60542217	60548370	cenSat(HSAT5,HSAT5v2)	0	.	60542217	60548370	204204
chr9_PATERNAL	60548370	60743113	ct	0	.	60548370	60743113	224224224
chr9_PATERNAL	60743113	60746322	mon	100	.	60743113	60746322	255204153
chr9_PATERNAL	60746322	60748196	dhor(S02CMH2d)	100	.	60746322	60748196	255,146,0
chr9_PATERNAL	60748196	60965596	ct	0	.	60748196	60965596	224224224
chr9_PATERNAL	60965596	60967787	bSat(COMP-subunit_LSAU-BSAT_rnd-1_family-1,COMP-subunit_LSAU-BSAT_rnd-1_family-4,COMP-subunit_LSAU-BSAT_rnd-6_family-5403,LSAU)	0	.	60965596	60967787	250153255
chr9_PATERNAL	60967787	60971016	cenSat(COMP-subunit_5SRNA_rnd-6_family-13719,COMP-subunit_5SRNA_rnd-6_family-13720)	0	.	60967787	60971016	204204
chr9_PATERNAL	60971016	61169532	ct	0	.	60971016	61169532	224224224
chr9_PATERNAL	61169532	61172753	cenSat(COMP-subunit_5SRNA_rnd-6_family-13719,COMP-subunit_5SRNA_rnd-6_family-13720)	0	.	61169532	61172753	204204
chr9_PATERNAL	61172753	61174955	bSat(COMP-subunit_LSAU-BSAT_rnd-1_family-1,COMP-subunit_LSAU-BSAT_rnd-1_family-4,COMP-subunit_LSAU-BSAT_rnd-6_family-5403,LSAU)	0	.	61172753	61174955	250153255
chr9_PATERNAL	61174955	61287916	ct	0	.	61174955	61287916	224224224
chr9_PATERNAL	61287916	61303034	cenSat(SATR1,SATR1v,SATR2)	0	.	61287916	61303034	204204
chr9_PATERNAL	61303034	63012401	ct	0	.	61303034	63012401	224224224
chr9_PATERNAL	63012401	63013651	HSat3	0	.	63012401	63013651	51,81,137
chr9_PATERNAL	75014331	75015846	cenSat(HSAT5,HSAT5v2)	0	.	75014331	75015846	204204
chr9_PATERNAL	79761609	79762517	cenSat(HSAT5v1)	0	.	79761609	79762517	204204
chr9_PATERNAL	80882220	80884189	cenSat(HSAT5,HSAT5v2)	0	.	80882220	80884189	204204
chr9_PATERNAL	80889065	80890453	cenSat(HSAT5,HSAT5v1)	0	.	80889065	80890453	204204
chr9_PATERNAL	81078226	81079614	cenSat(HSAT5,HSAT5v1)	0	.	81078226	81079614	204204
chr9_PATERNAL	81084491	81086457	cenSat(HSAT5,HSAT5v2)	0	.	81084491	81086457	204204
chr9_PATERNAL	83190530	83196812	cenSat(SATR1,SATR2)	0	.	83190530	83196812	204204
chr9_PATERNAL	83201209	83204779	cenSat(SATR1)	0	.	83201209	83204779	204204
chr9_PATERNAL	83715146	83716248	cenSat(SATR2)	0	.	83715146	83716248	204204
chr9_PATERNAL	83726901	83729057	cenSat(SATR1)	0	.	83726901	83729057	204204
chr9_PATERNAL	83733440	83737038	cenSat(SATR1,SATR1v,SATR2)	0	.	83733440	83737038	204204
chr9_PATERNAL	85870358	85871742	cenSat(HSAT5,HSAT5v1)	0	.	85870358	85871742	204204
chr9_PATERNAL	90110316	90113000	cenSat(HSAT5,HSAT5v2)	0	.	90110316	90113000	204204
chr9_PATERNAL	90132712	90134115	cenSat(HSAT5,HSAT5v1)	0	.	90132712	90134115	204204
chr9_PATERNAL	98788514	98818901	cenSat(SATR1,SATR1v,SATR2)	0	.	98788514	98818901	204204
chr9_PATERNAL	100500502	100501497	bSat(BSR_Beta)	0	.	100500502	100501497	250153255
chr9_PATERNAL	121150717	121151927	cenSat(SATR1v)	0	.	121150717	121151927	204204
chr9_PATERNAL	127741101	127742967	HSat3	0	.	127741101	127742967	51,81,137
chr9_PATERNAL	131214460	131216086	gSat(TAR1)	0	.	131214460	131216086	172,51,199
chr9_PATERNAL	131516100	131517255	gSat(TAR1)	0	.	131516100	131517255	172,51,199
chrX_MATERNAL	747313	749496	HSat3	0	.	747313	749496	51,81,137
chrX_MATERNAL	1070450	1071454	cenSat(HSAT5v1)	0	.	1070450	1071454	204204
chrX_MATERNAL	1784356	1785426	cenSat(HSAT5v1)	0	.	1784356	1785426	204204
chrX_MATERNAL	30673458	30674285	cenSat(HSAT5v1)	0	.	30673458	30674285	204204
chrX_MATERNAL	57409773	57426904	mon	100	.	57409773	57426904	255204153
chrX_MATERNAL	57426904	57439933	cenSat(HSAT4)	0	.	57426904	57439933	204204
chrX_MATERNAL	57439933	57442606	ct	0	.	57439933	57442606	224224224
chrX_MATERNAL	57442606	57445757	mon	100	.	57442606	57445757	255204153
chrX_MATERNAL	57445757	57456342	cenSat(HSAT4)	0	.	57445757	57456342	204204
chrX_MATERNAL	57456342	57462499	ct	0	.	57456342	57462499	224224224
chrX_MATERNAL	57462499	57481491	cenSat(HSAT4)	0	.	57462499	57481491	204204
chrX_MATERNAL	57481491	57484049	ct	0	.	57481491	57484049	224224224
chrX_MATERNAL	57484049	57494330	cenSat(HSAT4)	0	.	57484049	57494330	204204
chrX_MATERNAL	57494330	57533935	mon	100	.	57494330	57533935	255204153
chrX_MATERNAL	57533935	57565019	cenSat(HSAT4)	0	.	57533935	57565019	204204
chrX_MATERNAL	57565019	57570913	mon	100	.	57565019	57570913	255204153
chrX_MATERNAL	57570913	57601600	cenSat(HSAT4)	0	.	57570913	57601600	204204
chrX_MATERNAL	57601600	57641011	gSat(GSATII,GSATX)	0	.	57601600	57641011	172,51,199
chrX_MATERNAL	57641011	57841613	mon	100	.	57641011	57841613	255204153
chrX_MATERNAL	57841613	57848997	ct	0	.	57841613	57848997	224224224
chrX_MATERNAL	57848997	57865164	mon	100	.	57848997	57865164	255204153
chrX_MATERNAL	57865164	57866525	dhor(S3C11H3d)	100	.	57865164	57866525	255,146,0
chrX_MATERNAL	57866525	60979767	active_hor(S3CXH1L)	100	.	57866525	60979767	153,0,0
chrX_MATERNAL	60979767	60988457	dhor(S5C1H5d)	100	.	60979767	60988457	255,146,0
chrX_MATERNAL	60988457	61028390	mon	100	.	60988457	61028390	255204153
chrX_MATERNAL	61028390	61035434	ct	0	.	61028390	61035434	224224224
chrX_MATERNAL	61035434	61180756	mon	100	.	61035434	61180756	255204153
chrX_MATERNAL	61180756	61190311	ct	0	.	61180756	61190311	224224224
chrX_MATERNAL	61190311	61213209	mon	100	.	61190311	61213209	255204153
chrX_MATERNAL	61213209	61221509	ct	0	.	61213209	61221509	224224224
chrX_MATERNAL	61221509	61299510	mon	100	.	61221509	61299510	255204153
chrX_MATERNAL	140504915	140507451	cenSat(HSAT4)	0	.	140504915	140507451	204204
chrX_MATERNAL	154337939	154339256	gSat(TAR1)	0	.	154337939	154339256	172,51,199
chrY_PATERNAL	300438	301619	cenSat(HSAT5v1)	0	.	300438	301619	204204
chrY_PATERNAL	804013	805988	HSat3	0	.	804013	805988	51,81,137
chrY_PATERNAL	1123391	1124588	cenSat(HSAT5v1)	0	.	1123391	1124588	204204
chrY_PATERNAL	1845615	1846685	cenSat(HSAT5v1)	0	.	1845615	1846685	204204
chrY_PATERNAL	6017497	6018842	cenSat(SST1)	0	.	6017497	6018842	204204
chrY_PATERNAL	6018842	6021593	ct	0	.	6018842	6021593	224224224
chrY_PATERNAL	6021593	6041770	cenSat(SST1,SST1v)	0	.	6021593	6041770	204204
chrY_PATERNAL	6041770	6043945	ct	0	.	6041770	6043945	224224224
chrY_PATERNAL	6043945	6045355	cenSat(SST1)	0	.	6043945	6045355	204204
chrY_PATERNAL	6045355	6047506	ct	0	.	6045355	6047506	224224224
chrY_PATERNAL	6047506	6049266	cenSat(SST1)	0	.	6047506	6049266	204204
chrY_PATERNAL	6049266	6053950	ct	0	.	6049266	6053950	224224224
chrY_PATERNAL	6053950	6062558	cenSat(SST1,SST1v)	0	.	6053950	6062558	204204
chrY_PATERNAL	6062558	6064810	ct	0	.	6062558	6064810	224224224
chrY_PATERNAL	6064810	6073732	cenSat(SST1,SST1v)	0	.	6064810	6073732	204204
chrY_PATERNAL	6073732	6075838	ct	0	.	6073732	6075838	224224224
chrY_PATERNAL	6075838	6093380	cenSat(SST1,SST1v)	0	.	6075838	6093380	204204
chrY_PATERNAL	6093380	6098383	ct	0	.	6093380	6098383	224224224
chrY_PATERNAL	6098383	6138868	cenSat(SST1,SST1v)	0	.	6098383	6138868	204204
chrY_PATERNAL	6138868	7455604	ct	0	.	6138868	7455604	224224224
chrY_PATERNAL	7455604	7478715	bSat(BSR_Beta)	0	.	7455604	7478715	250153255
chrY_PATERNAL	7478715	7509849	ct	0	.	7478715	7509849	224224224
chrY_PATERNAL	7509849	7536676	bSat(BSR_Beta)	0	.	7509849	7536676	250153255
chrY_PATERNAL	7536676	7568860	ct	0	.	7536676	7568860	224224224
chrY_PATERNAL	7568860	7604267	bSat(BSR_Beta)	0	.	7568860	7604267	250153255
chrY_PATERNAL	7604267	7613726	ct	0	.	7604267	7613726	224224224
chrY_PATERNAL	7613726	7632492	bSat(BSR_Beta)	0	.	7613726	7632492	250153255
chrY_PATERNAL	7632492	7654142	ct	0	.	7632492	7654142	224224224
chrY_PATERNAL	7654142	7748251	bSat(BSR_Beta)	0	.	7654142	7748251	250153255
chrY_PATERNAL	7748251	7962766	ct	0	.	7748251	7962766	224224224
chrY_PATERNAL	7962766	8015279	bSat(BSR_Beta)	0	.	7962766	8015279	250153255
chrY_PATERNAL	8015279	8024497	ct	0	.	8015279	8024497	224224224
chrY_PATERNAL	8024497	8049641	bSat(BSR_Beta)	0	.	8024497	8049641	250153255
chrY_PATERNAL	8049641	8075260	ct	0	.	8049641	8075260	224224224
chrY_PATERNAL	8075260	8126103	bSat(BSR_Beta)	0	.	8075260	8126103	250153255
chrY_PATERNAL	8126103	8140260	ct	0	.	8126103	8140260	224224224
chrY_PATERNAL	8140260	8153064	bSat(BSR_Beta)	0	.	8140260	8153064	250153255
chrY_PATERNAL	8153064	8176520	ct	0	.	8153064	8176520	224224224
chrY_PATERNAL	8176520	8186644	cenSat(SST1,SST1v)	0	.	8176520	8186644	204204
chrY_PATERNAL	8186644	8197252	ct	0	.	8186644	8197252	224224224
chrY_PATERNAL	8197252	8253682	cenSat(SST1,SST1v)	0	.	8197252	8253682	204204
chrY_PATERNAL	8253682	8255752	ct	0	.	8253682	8255752	224224224
chrY_PATERNAL	8255752	8264616	cenSat(SST1,SST1v)	0	.	8255752	8264616	204204
chrY_PATERNAL	8264616	8266637	ct	0	.	8264616	8266637	224224224
chrY_PATERNAL	8266637	8267978	cenSat(SST1)	0	.	8266637	8267978	204204
chrY_PATERNAL	8267978	8270052	ct	0	.	8267978	8270052	224224224
chrY_PATERNAL	8270052	8280986	cenSat(SST1,SST1v)	0	.	8270052	8280986	204204
chrY_PATERNAL	8280986	8283755	ct	0	.	8280986	8283755	224224224
chrY_PATERNAL	8283755	8294006	cenSat(SST1)	0	.	8283755	8294006	204204
chrY_PATERNAL	8294006	8296025	ct	0	.	8294006	8296025	224224224
chrY_PATERNAL	8296025	8297367	cenSat(SST1)	0	.	8296025	8297367	204204
chrY_PATERNAL	8297367	8305202	ct	0	.	8297367	8305202	224224224
chrY_PATERNAL	8305202	8345622	cenSat(SST1,SST1v)	0	.	8305202	8345622	204204
chrY_PATERNAL	8345622	8347866	ct	0	.	8345622	8347866	224224224
chrY_PATERNAL	8347866	8364024	cenSat(SST1,SST1v)	0	.	8347866	8364024	204204
chrY_PATERNAL	8364024	8371293	ct	0	.	8364024	8371293	224224224
chrY_PATERNAL	8371293	8426670	cenSat(SST1,SST1v)	0	.	8371293	8426670	204204
chrY_PATERNAL	8426670	8642321	ct	0	.	8426670	8642321	224224224
chrY_PATERNAL	8642321	8646561	cenSat(SST1,SST1v)	0	.	8642321	8646561	204204
chrY_PATERNAL	8646561	8653407	ct	0	.	8646561	8653407	224224224
chrY_PATERNAL	8653407	8681059	cenSat(SST1,SST1v)	0	.	8653407	8681059	204204
chrY_PATERNAL	8681059	8860366	ct	0	.	8681059	8860366	224224224
chrY_PATERNAL	8860366	8875023	cenSat(SST1,SST1v)	0	.	8860366	8875023	204204
chrY_PATERNAL	8875023	8891672	ct	0	.	8875023	8891672	224224224
chrY_PATERNAL	8891672	8897963	cenSat(SST1,SST1v)	0	.	8891672	8897963	204204
chrY_PATERNAL	8897963	9994330	ct	0	.	8897963	9994330	224224224
chrY_PATERNAL	9994330	10034819	cenSat(SST1,SST1v)	0	.	9994330	10034819	204204
chrY_PATERNAL	10034819	10039822	ct	0	.	10034819	10039822	224224224
chrY_PATERNAL	10039822	10057364	cenSat(SST1,SST1v)	0	.	10039822	10057364	204204
chrY_PATERNAL	10057364	10059470	ct	0	.	10057364	10059470	224224224
chrY_PATERNAL	10059470	10068392	cenSat(SST1,SST1v)	0	.	10059470	10068392	204204
chrY_PATERNAL	10068392	10070644	ct	0	.	10068392	10070644	224224224
chrY_PATERNAL	10070644	10079254	cenSat(SST1,SST1v)	0	.	10070644	10079254	204204
chrY_PATERNAL	10079254	10083938	ct	0	.	10079254	10083938	224224224
chrY_PATERNAL	10083938	10085698	cenSat(SST1)	0	.	10083938	10085698	204204
chrY_PATERNAL	10085698	10087849	ct	0	.	10085698	10087849	224224224
chrY_PATERNAL	10087849	10089259	cenSat(SST1)	0	.	10087849	10089259	204204
chrY_PATERNAL	10089259	10091434	ct	0	.	10089259	10091434	224224224
chrY_PATERNAL	10091434	10107220	cenSat(SST1)	0	.	10091434	10107220	204204
chrY_PATERNAL	10107220	10385778	ct	0	.	10107220	10385778	224224224
chrY_PATERNAL	10385778	10403534	mon	100	.	10385778	10403534	255204153
chrY_PATERNAL	10403534	10408061	cenSat(COMP-subunit_5SRNA_rnd-6_family-13719,COMP-subunit_5SRNA_rnd-6_family-13720)	0	.	10403534	10408061	204204
chrY_PATERNAL	10408061	10483651	ct	0	.	10408061	10483651	224224224
chrY_PATERNAL	10483651	10485151	cenSat(COMP-subunit_5SRNA_rnd-6_family-13719,COMP-subunit_5SRNA_rnd-6_family-13720)	0	.	10483651	10485151	204204
chrY_PATERNAL	10485151	10490973	bSat(COMP-subunit_LSAU-BSAT_rnd-1_family-1,COMP-subunit_LSAU-BSAT_rnd-1_family-4,COMP-subunit_LSAU-BSAT_rnd-6_family-5403,LSAU)	0	.	10485151	10490973	250153255
chrY_PATERNAL	10490973	10512214	ct	0	.	10490973	10512214	224224224
chrY_PATERNAL	10512214	10515263	rDNA	0	.	10512214	10515263	102,47,144
chrY_PATERNAL	10515263	10518005	ct	0	.	10515263	10518005	224224224
chrY_PATERNAL	10518005	10561581	mon	100	.	10518005	10561581	255204153
chrY_PATERNAL	10561581	10878917	active_hor(S4CYH1L)	100	.	10561581	10878917	153,0,0
chrY_PATERNAL	10878917	10884169	mon	100	.	10878917	10884169	255204153
chrY_PATERNAL	10884169	11066543	HSat3	0	.	10884169	11066543	51,81,137
chrY_PATERNAL	11066543	11072673	ct	0	.	11066543	11072673	224224224
chrY_PATERNAL	11072673	11119990	HSat3	0	.	11072673	11119990	51,81,137
chrY_PATERNAL	11119990	11140959	bSat(BSR_Beta)	0	.	11119990	11140959	250153255
chrY_PATERNAL	11140959	11257665	HSat3	0	.	11140959	11257665	51,81,137
chrY_PATERNAL	11257665	11313730	ct	0	.	11257665	11313730	224224224
chrY_PATERNAL	11313730	11320934	gSat(GSATII,TAR1)	0	.	11313730	11320934	172,51,199
chrY_PATERNAL	11320934	11345417	ct	0	.	11320934	11345417	224224224
chrY_PATERNAL	11345417	11349267	cenSat(SATR1,SATR2)	0	.	11345417	11349267	204204
chrY_PATERNAL	11349267	11352190	ct	0	.	11349267	11352190	224224224
chrY_PATERNAL	11352190	11354241	cenSat(SATR1,SATR2)	0	.	11352190	11354241	204204
chrY_PATERNAL	11354241	11397774	ct	0	.	11354241	11397774	224224224
chrY_PATERNAL	11397774	11403342	cenSat(CER,HSAT5,HSAT5v2)	0	.	11397774	11403342	204204
chrY_PATERNAL	11403342	11508027	ct	0	.	11403342	11508027	224224224
chrY_PATERNAL	11508027	11521300	HSat3	0	.	11508027	11521300	51,81,137
chrY_PATERNAL	11521300	11551598	bSat(BSR_Beta,COMP-subunit_LSAU-BSAT_rnd-1_family-1,COMP-subunit_LSAU-BSAT_rnd-1_family-10,COMP-subunit_LSAU-BSAT_rnd-1_family-4,LSAU)	0	.	11521300	11551598	250153255
chrY_PATERNAL	11551598	11703773	ct	0	.	11551598	11703773	224224224
chrY_PATERNAL	11703773	11707527	HSat2	0	.	11703773	11707527	128250
chrY_PATERNAL	11707527	12652295	HSat3	0	.	11707527	12652295	51,81,137
chrY_PATERNAL	18460055	18462724	cenSat(COMP-subunit_5SRNA_rnd-6_family-13719,COMP-subunit_5SRNA_rnd-6_family-13720)	0	.	18460055	18462724	204204
chrY_PATERNAL	18462724	18469597	gSat(GSATX)	0	.	18462724	18469597	172,51,199
chrY_PATERNAL	18554510	18591859	mon	100	.	18554510	18591859	255204153
chrY_PATERNAL	18598607	18607538	mon	100	.	18598607	18607538	255204153
chrY_PATERNAL	19103034	19111967	mon	100	.	19103034	19111967	255204153
chrY_PATERNAL	19118713	19156066	mon	100	.	19118713	19156066	255204153
chrY_PATERNAL	19240974	19247850	gSat(GSATX)	0	.	19240974	19247850	172,51,199
chrY_PATERNAL	19247850	19250516	cenSat(COMP-subunit_5SRNA_rnd-6_family-13719,COMP-subunit_5SRNA_rnd-6_family-13720)	0	.	19247850	19250516	204204
chrY_PATERNAL	21858125	21860294	bSat(BSR_Beta)	0	.	21858125	21860294	250153255
chrY_PATERNAL	21867067	21876835	bSat(BSR_Beta)	0	.	21867067	21876835	250153255
chrY_PATERNAL	21887985	21890879	bSat(BSR_Beta)	0	.	21887985	21890879	250153255
chrY_PATERNAL	21926792	21929676	bSat(BSR_Beta)	0	.	21926792	21929676	250153255
chrY_PATERNAL	21943225	21958087	bSat(BSR_Beta)	0	.	21943225	21958087	250153255
chrY_PATERNAL	22435213	22441556	cenSat(SST1,SST1v)	0	.	22435213	22441556	204204
chrY_PATERNAL	22457653	22477154	cenSat(SST1,SST1v)	0	.	22457653	22477154	204204
chrY_PATERNAL	22650935	22676042	cenSat(SST1,SST1v)	0	.	22650935	22676042	204204
chrY_PATERNAL	22690080	22696346	cenSat(SST1,SST1v)	0	.	22690080	22696346	204204
chrY_PATERNAL	22927601	22940546	cenSat(SST1,SST1v)	0	.	22927601	22940546	204204
chrY_PATERNAL	22942610	22954017	cenSat(SST1,SST1v)	0	.	22942610	22954017	204204
chrY_PATERNAL	22957610	22989649	cenSat(SST1,SST1v)	0	.	22957610	22989649	204204
chrY_PATERNAL	23259381	23291424	cenSat(SST1,SST1v)	0	.	23259381	23291424	204204
chrY_PATERNAL	23295017	23306424	cenSat(SST1,SST1v)	0	.	23295017	23306424	204204
chrY_PATERNAL	23308488	23321446	cenSat(SST1,SST1v)	0	.	23308488	23321446	204204
chrY_PATERNAL	23638425	23660808	bSat(BSR_Beta)	0	.	23638425	23660808	250153255
chrY_PATERNAL	23666296	23676507	bSat(BSR_Beta)	0	.	23666296	23676507	250153255
chrY_PATERNAL	23708023	23727691	bSat(BSR_Beta)	0	.	23708023	23727691	250153255
chrY_PATERNAL	23733602	23750068	bSat(BSR_Beta)	0	.	23733602	23750068	250153255
chrY_PATERNAL	23784417	23846056	bSat(BSR_Beta)	0	.	23784417	23846056	250153255
chrY_PATERNAL	23867668	23877636	bSat(BSR_Beta)	0	.	23867668	23877636	250153255
chrY_PATERNAL	23902983	23904670	bSat(BSR_Beta)	0	.	23902983	23904670	250153255
chrY_PATERNAL	24151271	24152958	bSat(BSR_Beta)	0	.	24151271	24152958	250153255
chrY_PATERNAL	24178304	24188272	bSat(BSR_Beta)	0	.	24178304	24188272	250153255
chrY_PATERNAL	24209884	24271523	bSat(BSR_Beta)	0	.	24209884	24271523	250153255
chrY_PATERNAL	24305855	24322321	bSat(BSR_Beta)	0	.	24305855	24322321	250153255
chrY_PATERNAL	24328232	24347900	bSat(BSR_Beta)	0	.	24328232	24347900	250153255
chrY_PATERNAL	24379419	24389630	bSat(BSR_Beta)	0	.	24379419	24389630	250153255
[truncated: 3,765 more rows]

## Sheet: STbl2-Homolog Variation
Ranked homolog differences ≥ 0.5 Mb (chr1–22 only)
Rank	Chrom	Satellite group	Maternal (Mb)	Paternal (Mb)	|Δ| (Mb)
1	chr9	HSat3	21.07	11	10.07
2	chr1	HSat2	8.91	15.65	6.74
3	chr5	alpha satellite	5.03	10.89	5.86
4	chr16	HSat2	7.03	11.08	4.04
5	chr15	HSat3	7.82	4.9	2.92
6	chr21	HSat1A	3.42	1.29	2.13
7	chr3	alpha satellite	2.94	4.84	1.9
8	chr1	alpha satellite	4.83	6.71	1.88
9	chr18	alpha satellite	4.16	5.86	1.7
10	chr3	HSat1A	2.41	0.86	1.55
11	chr11	alpha satellite	4.87	3.7	1.17
12	chr7	alpha satellite	4.85	3.88	0.97
13	chr17	alpha satellite	3.73	4.6	0.88
14	chr10	HSat2	0.44	1.26	0.82
15	chr13	beta satellite	0.63	1.42	0.79
16	chr14	alpha satellite	3.27	4.06	0.78
17	chr4	HSat1A	1.1	1.87	0.77
18	chr13	HSat1A	2.66	1.97	0.68
19	chr20	alpha satellite	4.02	4.62	0.6
* “alpha satellite" collapses hor, dhor, mixedAlpha, and mon into a single group

## Sheet: STbl3-HSat-SF (Read Based)
chr10_MATERNAL	18559087	18567974	3A6	100	.	18559087	18567974	102204
chr10_MATERNAL	18570005	18576979	3A6	100	.	18570005	18576979	102204
chr10_MATERNAL	38577130	38705000	3A1	100	.	38577130	38705000	0,51,153
chr10_MATERNAL	38705000	38722115	2B	100	.	38705000	38722115	255102102
chr10_MATERNAL	38911600	39051600	3A2	100	.	38911600	39051600	51102204
chr10_MATERNAL	39051600	39057213	3A4	100	.	39051600	39057213	153204255
chr10_MATERNAL	42579110	42589110	2A1	100	.	42579110	42589110	153,0,0
chr10_MATERNAL	42589110	42603205	2A2	100	.	42589110	42603205	204,51,51
chr10_MATERNAL	42603205	42943205	3B3	100	.	42603205	42943205	204102255
chr10_MATERNAL	42943205	42953205	3A4	100	.	42943205	42953205	153204255
chr10_MATERNAL	42953205	42991791	3A2	100	.	42953205	42991791	51102204
chr10_MATERNAL	43013408	43023408	2A2	100	.	43013408	43023408	204,51,51
chr10_MATERNAL	43023408	43043408	2A1	100	.	43023408	43043408	153,0,0
chr10_MATERNAL	43043408	43053408	2A2	100	.	43043408	43053408	204,51,51
chr10_MATERNAL	43053408	43123408	2A1	100	.	43053408	43123408	153,0,0
chr10_MATERNAL	43123408	43153408	2A2	100	.	43123408	43153408	204,51,51
chr10_MATERNAL	43153408	43363408	2A1	100	.	43153408	43363408	153,0,0
chr10_MATERNAL	43363408	43373408	2A2	100	.	43363408	43373408	204,51,51
chr10_MATERNAL	43373408	43419621	2A1	100	.	43373408	43419621	153,0,0
chr10_MATERNAL	43478308	43484782	2B	100	.	43478308	43484782	255102102
chr10_MATERNAL	43608333	43635884	3A1	100	.	43608333	43635884	0,51,153
chr10_PATERNAL	18571013	18580862	3A6	100	.	18571013	18580862	102204
chr10_PATERNAL	18583075	18589999	3A6	100	.	18583075	18589999	102204
chr10_PATERNAL	38578643	38719010	3A1	100	.	38578643	38719010	0,51,153
chr10_PATERNAL	38719010	38736157	2B	100	.	38719010	38736157	255102102
chr10_PATERNAL	38925636	39065636	3A2	100	.	38925636	39065636	51102204
chr10_PATERNAL	39065636	39073261	3A4	100	.	39065636	39073261	153204255
chr10_PATERNAL	42350555	42364627	2A2	100	.	42350555	42364627	204,51,51
chr10_PATERNAL	42364627	42374627	2A1	100	.	42364627	42374627	153,0,0
chr10_PATERNAL	42374627	42644627	3B3	100	.	42374627	42644627	204102255
chr10_PATERNAL	42644627	42654627	3A4	100	.	42644627	42654627	153204255
chr10_PATERNAL	42654627	42690223	3A2	100	.	42654627	42690223	51102204
chr10_PATERNAL	42798046	42858046	2A1	100	.	42798046	42858046	153,0,0
chr10_PATERNAL	42858046	42888046	2A2	100	.	42858046	42888046	204,51,51
chr10_PATERNAL	42888046	43178046	2A1	100	.	42888046	43178046	153,0,0
chr10_PATERNAL	43178046	43188046	2A2	100	.	43178046	43188046	204,51,51
chr10_PATERNAL	43188046	43248046	2A1	100	.	43188046	43248046	153,0,0
chr10_PATERNAL	43248046	43258046	2A2	100	.	43248046	43258046	204,51,51
chr10_PATERNAL	43258046	43278046	2A1	100	.	43258046	43278046	153,0,0
chr10_PATERNAL	43278046	43288046	2A2	100	.	43278046	43288046	204,51,51
chr10_PATERNAL	43288046	43398046	2A1	100	.	43288046	43398046	153,0,0
chr10_PATERNAL	43398046	43418046	2A2	100	.	43398046	43418046	204,51,51
chr10_PATERNAL	43418046	43448046	2A1	100	.	43418046	43448046	153,0,0
chr10_PATERNAL	43448046	43458046	2A2	100	.	43448046	43458046	204,51,51
chr10_PATERNAL	43458046	43508046	2A1	100	.	43458046	43508046	153,0,0
chr10_PATERNAL	43508046	43518046	2A2	100	.	43508046	43518046	204,51,51
chr10_PATERNAL	43518046	43568046	2A1	100	.	43518046	43568046	153,0,0
chr10_PATERNAL	43568046	43588046	2A2	100	.	43568046	43588046	204,51,51
chr10_PATERNAL	43588046	43618046	2A1	100	.	43588046	43618046	153,0,0
chr10_PATERNAL	43618046	43648046	2A2	100	.	43618046	43648046	204,51,51
chr10_PATERNAL	43648046	43658046	2A1	100	.	43648046	43658046	153,0,0
chr10_PATERNAL	43658046	43738046	2A2	100	.	43658046	43738046	204,51,51
chr10_PATERNAL	43738046	43758046	2A1	100	.	43738046	43758046	153,0,0
chr10_PATERNAL	43758046	43768046	2A2	100	.	43758046	43768046	204,51,51
chr10_PATERNAL	43768046	43798046	2A1	100	.	43768046	43798046	153,0,0
chr10_PATERNAL	43798046	43808046	2A2	100	.	43798046	43808046	204,51,51
chr10_PATERNAL	43808046	43838046	2A1	100	.	43808046	43838046	153,0,0
chr10_PATERNAL	43838046	43908046	2A2	100	.	43838046	43908046	204,51,51
chr10_PATERNAL	43908046	43968046	2A1	100	.	43908046	43968046	153,0,0
chr10_PATERNAL	43968046	43978046	2A2	100	.	43968046	43978046	204,51,51
chr10_PATERNAL	43978046	43988046	2A1	100	.	43978046	43988046	153,0,0
chr10_PATERNAL	43988046	44008046	2A2	100	.	43988046	44008046	204,51,51
chr10_PATERNAL	44008046	44026521	2A1	100	.	44008046	44026521	153,0,0
chr10_PATERNAL	44085219	44091760	2B	100	.	44085219	44091760	255102102
chr10_PATERNAL	44205187	44232421	3A1	100	.	44205187	44232421	0,51,153
chr11_MATERNAL	64709805	64711893	None	100	.	64709805	64711893	128128128
chr11_PATERNAL	63483752	63485816	3B5	100	.	63483752	63485816	153,0,204
chr12_MATERNAL	131891671	131892875	3A4	100	.	131891671	131892875	153204255
chr12_PATERNAL	131885434	131886677	3A4	100	.	131885434	131886677	153204255
chr13_MATERNAL	634503	669929	3A4	100	.	634503	669929	153204255
chr13_MATERNAL	1148708	1472751	3B4	100	.	1148708	1472751	255153255
chr13_MATERNAL	2729582	2739582	3A4	100	.	2729582	2739582	153204255
chr13_MATERNAL	2739582	2759582	3A2	100	.	2739582	2759582	51102204
chr13_MATERNAL	2759582	2834695	3A4	100	.	2759582	2834695	153204255
chr13_MATERNAL	10025516	10058899	3A4	100	.	10025516	10058899	153204255
chr13_MATERNAL	10221266	10281266	3B3	100	.	10221266	10281266	204102255
chr13_MATERNAL	10281266	10315858	3A1	100	.	10281266	10315858	0,51,153
chr13_MATERNAL	10380757	10392120	3A4	100	.	10380757	10392120	153204255
chr13_MATERNAL	10673059	10956825	3B3	100	.	10673059	10956825	204102255
chr13_MATERNAL	11177578	11327578	3A4	100	.	11177578	11327578	153204255
chr13_MATERNAL	11327578	11337578	3A2	100	.	11327578	11337578	51102204
chr13_MATERNAL	11337578	11345345	3A4	100	.	11337578	11345345	153204255
chr13_MATERNAL	11572797	11582216	3A1	100	.	11572797	11582216	0,51,153
chr13_MATERNAL	11682311	11702311	3A4	100	.	11682311	11702311	153204255
chr13_MATERNAL	11702311	11742311	3A2	100	.	11702311	11742311	51102204
chr13_MATERNAL	11742311	11755240	3A4	100	.	11742311	11755240	153204255
chr13_MATERNAL	11972269	12008303	3A4	100	.	11972269	12008303	153204255
chr13_MATERNAL	12055744	12068033	3A4	100	.	12055744	12068033	153204255
chr13_MATERNAL	12483140	12503140	3B2	100	.	12483140	12503140	153,51,204
chr13_MATERNAL	12503140	12543140	3A1	100	.	12503140	12543140	0,51,153
chr13_MATERNAL	12543140	12601132	3A4	100	.	12543140	12601132	153204255
chr13_MATERNAL	13627403	13631908	3A4	100	.	13627403	13631908	153204255
chr13_MATERNAL	13705033	13712739	3A4	100	.	13705033	13712739	153204255
chr13_MATERNAL	13765549	13837201	3A4	100	.	13765549	13837201	153204255
chr13_MATERNAL	13916025	13956025	3A4	100	.	13916025	13956025	153204255
chr13_MATERNAL	13956025	14003966	3A1	100	.	13956025	14003966	0,51,153
chr13_PATERNAL	385160	407866	3A4	100	.	385160	407866	153204255
chr13_PATERNAL	907155	1048242	3B4	100	.	907155	1048242	255153255
chr13_PATERNAL	1680533	1690533	3A4	100	.	1680533	1690533	153204255
chr13_PATERNAL	1690533	1710533	3A2	100	.	1690533	1710533	51102204
chr13_PATERNAL	1710533	1784291	3A4	100	.	1710533	1784291	153204255
chr13_PATERNAL	2998868	3048868	3A4	100	.	2998868	3048868	153204255
chr13_PATERNAL	3048868	3058868	3A2	100	.	3048868	3058868	51102204
chr13_PATERNAL	3058868	3088868	3A4	100	.	3058868	3088868	153204255
chr13_PATERNAL	3088868	3098868	3A2	100	.	3088868	3098868	51102204
chr13_PATERNAL	3098868	3158403	3A4	100	.	3098868	3158403	153204255
chr13_PATERNAL	3544174	3546484	2B	100	.	3544174	3546484	255102102
chr13_PATERNAL	3617596	3625524	3A1	100	.	3617596	3625524	0,51,153
chr13_PATERNAL	3685926	3697245	3A4	100	.	3685926	3697245	153204255
chr13_PATERNAL	3949614	3999614	None	100	.	3949614	3999614	128128128
chr13_PATERNAL	3999614	4029614	3B5	100	.	3999614	4029614	153,0,204
chr13_PATERNAL	4029614	4039614	None	100	.	4029614	4039614	128128128
chr13_PATERNAL	4039614	4059614	3B5	100	.	4039614	4059614	153,0,204
chr13_PATERNAL	4059614	4079614	None	100	.	4059614	4079614	128128128
chr13_PATERNAL	4079614	4129614	3B5	100	.	4079614	4129614	153,0,204
chr13_PATERNAL	4129614	4209614	None	100	.	4129614	4209614	128128128
chr13_PATERNAL	4209614	4231249	3B3	100	.	4209614	4231249	204102255
chr13_PATERNAL	4600124	4630124	3A4	100	.	4600124	4630124	153204255
chr13_PATERNAL	4630124	4650124	None	100	.	4630124	4650124	128128128
chr13_PATERNAL	4650124	4720124	3A4	100	.	4650124	4720124	153204255
chr13_PATERNAL	4720124	4730124	3B5	100	.	4720124	4730124	153,0,204
chr13_PATERNAL	4730124	4790124	3A4	100	.	4730124	4790124	153204255
chr13_PATERNAL	4790124	4827354	3A2	100	.	4790124	4827354	51102204
chr13_PATERNAL	5301695	5371695	3A1	100	.	5301695	5371695	0,51,153
chr13_PATERNAL	5371695	5391695	3B2	100	.	5371695	5391695	153,51,204
chr13_PATERNAL	5391695	5411695	3B3	100	.	5391695	5411695	204102255
chr13_PATERNAL	5411695	5421695	3B2	100	.	5411695	5421695	153,51,204
chr13_PATERNAL	5421695	5442320	3A4	100	.	5421695	5442320	153204255
chr13_PATERNAL	6063869	6083869	3B3	100	.	6063869	6083869	204102255
chr13_PATERNAL	6083869	6101831	3A4	100	.	6083869	6101831	153204255
chr13_PATERNAL	6612067	6706550	3A4	100	.	6612067	6706550	153204255
chr13_PATERNAL	6770984	6820984	3A1	100	.	6770984	6820984	0,51,153
chr13_PATERNAL	6820984	6838380	3A4	100	.	6820984	6838380	153204255
chr13_PATERNAL	7130150	7226419	3B3	100	.	7130150	7226419	204102255
chr13_PATERNAL	7465407	7474816	3A1	100	.	7465407	7474816	0,51,153
chr13_PATERNAL	7574915	7594915	3A4	100	.	7574915	7594915	153204255
chr13_PATERNAL	7594915	7634915	3A2	100	.	7594915	7634915	51102204
chr13_PATERNAL	7634915	7647881	3A4	100	.	7634915	7647881	153204255
chr13_PATERNAL	7879521	7915594	3A4	100	.	7879521	7915594	153204255
chr13_PATERNAL	7963001	7975290	3A4	100	.	7963001	7975290	153204255
chr13_PATERNAL	8444627	8474627	3B2	100	.	8444627	8474627	153,51,204
chr13_PATERNAL	8474627	8504627	3A1	100	.	8474627	8504627	0,51,153
chr13_PATERNAL	8504627	8564979	3A4	100	.	8504627	8564979	153204255
chr13_PATERNAL	9541264	9545754	3A4	100	.	9541264	9545754	153204255
chr13_PATERNAL	9618879	9626595	3A4	100	.	9618879	9626595	153204255
chr13_PATERNAL	9679403	9751085	3A4	100	.	9679403	9751085	153204255
chr13_PATERNAL	9829907	9869907	3A4	100	.	9829907	9869907	153204255
chr13_PATERNAL	9869907	9917965	3A1	100	.	9869907	9917965	0,51,153
chr14_MATERNAL	647228	682664	3A4	100	.	647228	682664	153204255
chr14_MATERNAL	1184035	1324035	3B4	100	.	1184035	1324035	255153255
chr14_MATERNAL	1324035	1334035	3B5	100	.	1324035	1334035	153,0,204
chr14_MATERNAL	1334035	1338922	3B4	100	.	1334035	1338922	255153255
chr14_MATERNAL	2418323	2428323	3A4	100	.	2418323	2428323	153204255
chr14_MATERNAL	2428323	2448323	3A2	100	.	2428323	2448323	51102204
chr14_MATERNAL	2448323	2600223	3A4	100	.	2448323	2600223	153204255
chr14_MATERNAL	8883420	8916455	3A4	100	.	8883420	8916455	153204255
chr14_MATERNAL	9302954	9305054	2B	100	.	9302954	9305054	255102102
chr14_MATERNAL	9376173	9384230	3A1	100	.	9376173	9384230	0,51,153
chr14_MATERNAL	9444561	9455790	3A4	100	.	9444561	9455790	153204255
chr14_MATERNAL	9679901	9709901	None	100	.	9679901	9709901	128128128
chr14_MATERNAL	9709901	9749901	3B5	100	.	9709901	9749901	153,0,204
chr14_MATERNAL	9749901	9889901	None	100	.	9749901	9889901	128128128
chr14_MATERNAL	9889901	9899901	3B3	100	.	9889901	9899901	204102255
chr14_MATERNAL	9899901	9979901	None	100	.	9899901	9979901	128128128
chr14_MATERNAL	9979901	9989901	3B5	100	.	9979901	9989901	153,0,204
chr14_MATERNAL	9989901	10049901	None	100	.	9989901	10049901	128128128
chr14_MATERNAL	10049901	10079901	3B3	100	.	10049901	10079901	204102255
chr14_MATERNAL	10079901	10149901	None	100	.	10079901	10149901	128128128
chr14_MATERNAL	10149901	10164821	3B3	100	.	10149901	10164821	204102255
chr14_MATERNAL	10439020	10598865	3B3	100	.	10439020	10598865	204102255
chr14_MATERNAL	10790627	10795891	3A2	100	.	10790627	10795891	51102204
chr14_MATERNAL	10850147	10890147	3A1	100	.	10850147	10890147	0,51,153
chr14_MATERNAL	10890147	10910147	3A4	100	.	10890147	10910147	153204255
chr14_MATERNAL	10910147	10930147	3A2	100	.	10910147	10930147	51102204
chr14_MATERNAL	10930147	11176322	3B3	100	.	10930147	11176322	204102255
chr14_MATERNAL	11469715	11492619	3B3	100	.	11469715	11492619	204102255
chr14_MATERNAL	11673581	11687145	3A1	100	.	11673581	11687145	0,51,153
chr14_MATERNAL	11996142	12026142	3A4	100	.	11996142	12026142	153204255
chr14_MATERNAL	12026142	12066142	3A2	100	.	12026142	12066142	51102204
chr14_MATERNAL	12066142	12095589	3A4	100	.	12066142	12095589	153204255
chr14_MATERNAL	12321199	12363120	3A4	100	.	12321199	12363120	153204255
chr14_MATERNAL	12407238	12419632	3A4	100	.	12407238	12419632	153204255
chr14_MATERNAL	13442573	13512573	3A4	100	.	13442573	13512573	153204255
chr14_MATERNAL	13512573	13522573	3A1	100	.	13512573	13522573	0,51,153
chr14_MATERNAL	13522573	13540061	3B2	100	.	13522573	13540061	153,51,204
chr14_MATERNAL	14052240	14063810	3A4	100	.	14052240	14063810	153204255
chr14_MATERNAL	14111280	14147051	3A4	100	.	14111280	14147051	153204255
chr14_MATERNAL	14410207	14430207	3A4	100	.	14410207	14430207	153204255
chr14_MATERNAL	14430207	14480207	3A2	100	.	14430207	14480207	51102204
chr14_MATERNAL	14480207	14496556	3A4	100	.	14480207	14496556	153204255
chr14_MATERNAL	14953858	14983858	3A4	100	.	14953858	14983858	153204255
chr14_MATERNAL	14983858	15033858	3A2	100	.	14983858	15033858	51102204
chr14_MATERNAL	15033858	15052083	3A4	100	.	15033858	15052083	153204255
chr14_MATERNAL	15230306	15456380	3A4	100	.	15230306	15456380	153204255
chr14_MATERNAL	15509159	15521462	3A4	100	.	15509159	15521462	153204255
chr14_MATERNAL	15995292	16025840	3A4	100	.	15995292	16025840	153204255
chr14_PATERNAL	513016	535682	3A4	100	.	513016	535682	153204255
chr14_PATERNAL	1256745	1474755	3B4	100	.	1256745	1474755	255153255
chr14_PATERNAL	2540462	2550462	3A4	100	.	2540462	2550462	153204255
chr14_PATERNAL	2550462	2570462	3A2	100	.	2550462	2570462	51102204
chr14_PATERNAL	2570462	2645740	3A4	100	.	2570462	2645740	153204255
chr14_PATERNAL	5432542	5465552	3A4	100	.	5432542	5465552	153204255
chr14_PATERNAL	5852976	5855291	2B	100	.	5852976	5855291	255102102
chr14_PATERNAL	5926120	5934188	3A1	100	.	5926120	5934188	0,51,153
chr14_PATERNAL	5994635	6005219	3A4	100	.	5994635	6005219	153204255
chr14_PATERNAL	6256780	6443349	3B3	100	.	6256780	6443349	204102255
chr14_PATERNAL	7202643	7242643	3A4	100	.	7202643	7242643	153204255
chr14_PATERNAL	7242643	7402643	3B2	100	.	7242643	7402643	153,51,204
chr14_PATERNAL	7402643	7430178	3A1	100	.	7402643	7430178	0,51,153
chr14_PATERNAL	7925022	7935022	3A4	100	.	7925022	7935022	153204255
chr14_PATERNAL	7935022	7965022	3A2	100	.	7935022	7965022	51102204
chr14_PATERNAL	7965022	8075022	3A4	100	.	7965022	8075022	153204255
chr14_PATERNAL	8075022	8085022	None	100	.	8075022	8085022	128128128
chr14_PATERNAL	8085022	8102543	3A4	100	.	8085022	8102543	153204255
chr14_PATERNAL	8395783	8408657	3B3	100	.	8395783	8408657	204102255
chr14_PATERNAL	8540809	8590809	3A1	100	.	8540809	8590809	0,51,153
chr14_PATERNAL	8590809	8627843	3A4	100	.	8590809	8627843	153204255
chr14_PATERNAL	8709152	8769771	3A4	100	.	8709152	8769771	153204255
chr14_PATERNAL	8822847	8830596	3A4	100	.	8822847	8830596	153204255
chr14_PATERNAL	8906468	8910979	3A4	100	.	8906468	8910979	153204255
chr14_PATERNAL	9258764	9271653	3B3	100	.	9258764	9271653	204102255
chr14_PATERNAL	9403792	9453792	3A1	100	.	9403792	9453792	0,51,153
chr14_PATERNAL	9453792	9490808	3A4	100	.	9453792	9490808	153204255
chr14_PATERNAL	9572117	9632726	3A4	100	.	9572117	9632726	153204255
chr14_PATERNAL	9685802	9693551	3A4	100	.	9685802	9693551	153204255
chr14_PATERNAL	9769423	9773934	3A4	100	.	9769423	9773934	153204255
chr14_PATERNAL	10121719	10134593	3B3	100	.	10121719	10134593	204102255
chr14_PATERNAL	10266732	10316732	3A1	100	.	10266732	10316732	0,51,153
chr14_PATERNAL	10316732	10353748	3A4	100	.	10316732	10353748	153204255
chr14_PATERNAL	10435057	10495661	3A4	100	.	10435057	10495661	153204255
chr14_PATERNAL	10548737	10556491	3A4	100	.	10548737	10556491	153204255
chr14_PATERNAL	10632363	10636874	3A4	100	.	10632363	10636874	153204255
chr14_PATERNAL	11578236	11648236	3A4	100	.	11578236	11648236	153204255
chr14_PATERNAL	11648236	11668236	3A1	100	.	11648236	11668236	0,51,153
chr14_PATERNAL	11668236	11677762	3B2	100	.	11668236	11677762	153,51,204
chr14_PATERNAL	12196119	12207664	3A4	100	.	12196119	12207664	153204255
chr14_PATERNAL	12255134	12290900	3A4	100	.	12255134	12290900	153204255
chr14_PATERNAL	12526999	12546999	3A4	100	.	12526999	12546999	153204255
chr14_PATERNAL	12546999	12596999	3A2	100	.	12546999	12596999	51102204
chr14_PATERNAL	12596999	12613351	3A4	100	.	12596999	12613351	153204255
chr14_PATERNAL	13070607	13100607	3A4	100	.	13070607	13100607	153204255
chr14_PATERNAL	13100607	13160607	3A2	100	.	13100607	13160607	51102204
chr14_PATERNAL	13160607	13180203	3A4	100	.	13160607	13180203	153204255
chr14_PATERNAL	13358910	13530135	3A4	100	.	13358910	13530135	153204255
chr14_PATERNAL	13590773	13603121	3A4	100	.	13590773	13603121	153204255
chr14_PATERNAL	14077016	14107574	3A4	100	.	14077016	14107574	153204255
chr15_MATERNAL	384827	420327	3A4	100	.	384827	420327	153204255
chr15_MATERNAL	785835	1083784	3B4	100	.	785835	1083784	255153255
chr15_MATERNAL	1349964	1359964	3A4	100	.	1349964	1359964	153204255
chr15_MATERNAL	1359964	1379964	3A2	100	.	1359964	1379964	51102204
chr15_MATERNAL	1379964	1409964	3A4	100	.	1379964	1409964	153204255
chr15_MATERNAL	1409964	1419964	3B3	100	.	1409964	1419964	204102255
chr15_MATERNAL	1419964	1454930	3A4	100	.	1419964	1454930	153204255
chr15_MATERNAL	6045668	6091338	3A4	100	.	6045668	6091338	153204255
chr15_MATERNAL	6477084	6479394	2B	100	.	6477084	6479394	255102102
chr15_MATERNAL	6550536	6558469	3A1	100	.	6550536	6558469	0,51,153
chr15_MATERNAL	6618868	6630187	3A4	100	.	6618868	6630187	153204255
chr15_MATERNAL	7298474	7368474	3A2	100	.	7298474	7368474	51102204
chr15_MATERNAL	7368474	7388474	3A5	100	.	7368474	7388474	51153255
chr15_MATERNAL	7388474	7398474	3A2	100	.	7388474	7398474	51102204
chr15_MATERNAL	7398474	7418474	3A5	100	.	7398474	7418474	51153255
chr15_MATERNAL	7418474	7428474	3A2	100	.	7418474	7428474	51102204
chr15_MATERNAL	7428474	7438474	3A5	100	.	7428474	7438474	51153255
chr15_MATERNAL	7438474	7458474	3A2	100	.	7438474	7458474	51102204
chr15_MATERNAL	7458474	7658474	3A5	100	.	7458474	7658474	51153255
chr15_MATERNAL	7658474	7678474	3A2	100	.	7658474	7678474	51102204
chr15_MATERNAL	7678474	10828474	3A5	100	.	7678474	10828474	51153255
chr15_MATERNAL	10828474	10848474	3A2	100	.	10828474	10848474	51102204
chr15_MATERNAL	10848474	11918474	3A5	100	.	10848474	11918474	51153255
chr15_MATERNAL	11918474	11928474	3A2	100	.	11918474	11928474	51102204
chr15_MATERNAL	11928474	14018474	3A5	100	.	11928474	14018474	51153255
chr15_MATERNAL	14018474	14038474	3A2	100	.	14018474	14038474	51102204
chr15_MATERNAL	14038474	14061901	3A4	100	.	14038474	14061901	153204255
chr15_MATERNAL	14225570	14283959	3A4	100	.	14225570	14283959	153204255
chr15_MATERNAL	14338529	14349985	3A4	100	.	14338529	14349985	153204255
chr15_MATERNAL	14440602	14452506	3A4	100	.	14440602	14452506	153204255
chr15_MATERNAL	14885877	14915877	None	100	.	14885877	14915877	128128128
chr15_MATERNAL	14915877	14955877	3A4	100	.	14915877	14955877	153204255
chr15_MATERNAL	14955877	14985877	None	100	.	14955877	14985877	128128128
chr15_MATERNAL	14985877	14995877	3A4	100	.	14985877	14995877	153204255
chr15_MATERNAL	14995877	15007783	None	100	.	14995877	15007783	128128128
chr15_MATERNAL	15350750	15425002	None	100	.	15350750	15425002	128128128
chr15_MATERNAL	15474959	15494992	None	100	.	15474959	15494992	128128128
chr15_MATERNAL	15565526	15575346	None	100	.	15565526	15575346	128128128
chr15_MATERNAL	16000520	16026519	3A4	100	.	16000520	16026519	153204255
chr15_MATERNAL	16465029	16485029	3B2	100	.	16465029	16485029	153,51,204
chr15_MATERNAL	16485029	16636737	3A4	100	.	16485029	16636737	153204255
chr15_MATERNAL	16944597	16962859	3A4	100	.	16944597	16962859	153204255
chr15_MATERNAL	17009110	17054977	3A4	100	.	17009110	17054977	153204255
chr15_PATERNAL	603963	640095	3A4	100	.	603963	640095	153204255
chr15_PATERNAL	1116245	1298768	3B4	100	.	1116245	1298768	255153255
chr15_PATERNAL	1876821	1886821	3A4	100	.	1876821	1886821	153204255
chr15_PATERNAL	1886821	1906821	3A2	100	.	1886821	1906821	51102204
chr15_PATERNAL	1906821	1996821	3A4	100	.	1906821	1996821	153204255
chr15_PATERNAL	1996821	2006821	None	100	.	1996821	2006821	128128128
chr15_PATERNAL	2006821	2026821	3A4	100	.	2006821	2026821	153204255
chr15_PATERNAL	2026821	2036821	None	100	.	2026821	2036821	128128128
chr15_PATERNAL	2036821	2070125	3A4	100	.	2036821	2070125	153204255
chr15_PATERNAL	6116433	6149452	3A4	100	.	6116433	6149452	153204255
chr15_PATERNAL	6510063	6512378	2B	100	.	6510063	6512378	255102102
chr15_PATERNAL	6583074	6591007	3A1	100	.	6583074	6591007	0,51,153
chr15_PATERNAL	6651428	6662727	3A4	100	.	6651428	6662727	153204255
chr15_PATERNAL	7428396	7448396	3B3	100	.	7428396	7448396	204102255
chr15_PATERNAL	7448396	7488396	3A2	100	.	7448396	7488396	51102204
chr15_PATERNAL	7488396	7498396	3A5	100	.	7488396	7498396	51153255
chr15_PATERNAL	7498396	7518396	3A2	100	.	7498396	7518396	51102204
chr15_PATERNAL	7518396	7938396	3A5	100	.	7518396	7938396	51153255
chr15_PATERNAL	7938396	7958396	3A2	100	.	7938396	7958396	51102204
chr15_PATERNAL	7958396	7968396	3A5	100	.	7958396	7968396	51153255
chr15_PATERNAL	7968396	7988396	3A2	100	.	7968396	7988396	51102204
chr15_PATERNAL	7988396	8008396	3A5	100	.	7988396	8008396	51153255
chr15_PATERNAL	8008396	8018396	3A2	100	.	8008396	8018396	51102204
chr15_PATERNAL	8018396	8028396	3A5	100	.	8018396	8028396	51153255
chr15_PATERNAL	8028396	8048396	3A2	100	.	8028396	8048396	51102204
chr15_PATERNAL	8048396	8118396	3A5	100	.	8048396	8118396	51153255
chr15_PATERNAL	8118396	8148396	3A2	100	.	8118396	8148396	51102204
chr15_PATERNAL	8148396	11478396	3A5	100	.	8148396	11478396	51153255
chr15_PATERNAL	11478396	11508396	3A2	100	.	11478396	11508396	51102204
chr15_PATERNAL	11508396	11525064	3A4	100	.	11508396	11525064	153204255
chr15_PATERNAL	11685094	11744340	3A4	100	.	11685094	11744340	153204255
chr15_PATERNAL	11805689	11817018	3A4	100	.	11805689	11817018	153204255
chr15_PATERNAL	11905224	11917193	3A4	100	.	11905224	11917193	153204255
chr15_PATERNAL	12294460	12320481	3A4	100	.	12294460	12320481	153204255
chr15_PATERNAL	12762129	12782129	3B2	100	.	12762129	12782129	153,51,204
chr15_PATERNAL	12782129	12935687	3A4	100	.	12782129	12935687	153204255
chr15_PATERNAL	13206198	13224460	3A4	100	.	13206198	13224460	153204255
chr15_PATERNAL	13270697	13316554	3A4	100	.	13270697	13316554	153204255
chr16_MATERNAL	35870911	35880000	3A4	100	.	35870911	35880000	153204255
chr16_MATERNAL	35880000	35913926	2B	100	.	35880000	35913926	255102102
chr16_MATERNAL	38074418	38100043	2B	100	.	38074418	38100043	255102102
chr16_MATERNAL	38123674	38159261	2B	100	.	38123674	38159261	255102102
chr16_MATERNAL	38181858	38204872	2B	100	.	38181858	38204872	255102102
chr16_MATERNAL	39373481	39390393	2B	100	.	39373481	39390393	255102102
chr16_MATERNAL	39414553	39446112	2B	100	.	39414553	39446112	255102102
chr16_MATERNAL	39469911	39479911	2B	100	.	39469911	39479911	255102102
chr16_MATERNAL	39479911	39483898	2A2	100	.	39479911	39483898	204,51,51
chr16_MATERNAL	39565448	39635448	2B	100	.	39565448	39635448	255102102
chr16_MATERNAL	39635448	39642765	2A2	100	.	39635448	39642765	204,51,51
chr16_MATERNAL	39665830	39680991	2B	100	.	39665830	39680991	255102102
chr16_MATERNAL	39704934	39711796	2B	100	.	39704934	39711796	255102102
chr16_MATERNAL	39725748	39735748	2B	100	.	39725748	39735748	255102102
chr16_MATERNAL	39735748	39755748	2A2	100	.	39735748	39755748	204,51,51
chr16_MATERNAL	39755748	46509338	2B	100	.	39755748	46509338	255102102
chr16_MATERNAL	46550111	46552969	2B	100	.	46550111	46552969	255102102
chr16_PATERNAL	34669837	34678991	3A4	100	.	34669837	34678991	153204255
chr16_PATERNAL	34678991	34712839	2B	100	.	34678991	34712839	255102102
chr16_PATERNAL	37271746	37297371	2B	100	.	37271746	37297371	255102102
chr16_PATERNAL	37321002	37356589	2B	100	.	37321002	37356589	255102102
chr16_PATERNAL	37379198	37402212	2B	100	.	37379198	37402212	255102102
chr16_PATERNAL	38566091	38583003	2B	100	.	38566091	38583003	255102102
chr16_PATERNAL	38607148	38637542	2B	100	.	38607148	38637542	255102102
chr16_PATERNAL	38661343	38671343	2B	100	.	38661343	38671343	255102102
chr16_PATERNAL	38671343	38675330	2A2	100	.	38671343	38675330	204,51,51
chr16_PATERNAL	38756878	38826878	2B	100	.	38756878	38826878	255102102
chr16_PATERNAL	38826878	38834244	2A2	100	.	38826878	38834244	204,51,51
chr16_PATERNAL	38857313	38872676	2B	100	.	38857313	38872676	255102102
chr16_PATERNAL	38896416	38903278	2B	100	.	38896416	38903278	255102102
chr16_PATERNAL	38917230	38927230	2B	100	.	38917230	38927230	255102102
chr16_PATERNAL	38927230	38947230	2A2	100	.	38927230	38947230	204,51,51
chr16_PATERNAL	38947230	49744461	2B	100	.	38947230	49744461	255102102
chr16_PATERNAL	49785236	49788094	2B	100	.	49785236	49788094	255102102
chr17_MATERNAL	21673042	21803042	3A2	100	.	21673042	21803042	51102204
chr17_MATERNAL	21803042	21823042	3B3	100	.	21803042	21823042	204102255
chr17_MATERNAL	21823042	21833042	3B2	100	.	21823042	21833042	153,51,204
chr17_MATERNAL	21833042	22283042	3B1	100	.	21833042	22283042	102,0,153
chr17_MATERNAL	22283042	22293042	3B3	100	.	22283042	22293042	204102255
chr17_MATERNAL	22293042	22329332	3A1	100	.	22293042	22329332	0,51,153
chr17_MATERNAL	22329332	22337167	2B	100	.	22329332	22337167	255102102
chr17_MATERNAL	22365653	22405653	2B	100	.	22365653	22405653	255102102
chr17_MATERNAL	22405653	22425653	2A2	100	.	22405653	22425653	204,51,51
chr17_MATERNAL	22425653	22442549	2B	100	.	22425653	22442549	255102102
chr17_MATERNAL	22475736	22555736	3A2	100	.	22475736	22555736	51102204
chr17_MATERNAL	22555736	22577959	3A4	100	.	22555736	22577959	153204255
chr17_MATERNAL	27126041	27226041	3A2	100	.	27126041	27226041	51102204
chr17_MATERNAL	27226041	27285530	3A4	100	.	27226041	27285530	153204255
chr17_PATERNAL	21837775	21967775	3A2	100	.	21837775	21967775	51102204
chr17_PATERNAL	21967775	21987775	3B3	100	.	21967775	21987775	204102255
chr17_PATERNAL	21987775	22207775	3B1	100	.	21987775	22207775	102,0,153
chr17_PATERNAL	22207775	22217775	3B3	100	.	22207775	22217775	204102255
chr17_PATERNAL	22217775	22247307	3A1	100	.	22217775	22247307	0,51,153
chr17_PATERNAL	22247307	22255141	2B	100	.	22247307	22255141	255102102
chr17_PATERNAL	22283622	22323622	2B	100	.	22283622	22323622	255102102
chr17_PATERNAL	22323622	22343622	2A2	100	.	22323622	22343622	204,51,51
chr17_PATERNAL	22343622	22360062	2B	100	.	22343622	22360062	255102102
chr17_PATERNAL	22393276	22473276	3A2	100	.	22393276	22473276	51102204
chr17_PATERNAL	22473276	22495489	3A4	100	.	22473276	22495489	153204255
chr17_PATERNAL	27929133	28029133	3A2	100	.	27929133	28029133	51102204
chr17_PATERNAL	28029133	28088572	3A4	100	.	28029133	28088572	153204255
chr18_MATERNAL	45291597	45292641	3A4	100	.	45291597	45292641	153204255
chr19_MATERNAL	8716620	8717631	None	100	.	8716620	8717631	128128128
chr19_PATERNAL	8700416	8701275	None	100	.	8700416	8701275	128128128
chr1_MATERNAL	217524	222802	3A1	100	.	217524	222802	0,51,153
chr1_MATERNAL	22479094	22480301	None	100	.	22479094	22480301	128128128
chr1_MATERNAL	126663352	126672968	2B	100	.	126663352	126672968	255102102
chr1_MATERNAL	126675102	126680948	2B	100	.	126675102	126680948	255102102
chr1_MATERNAL	126742966	126772966	2B	100	.	126742966	126772966	255102102
chr1_MATERNAL	126772966	126832966	2A1	100	.	126772966	126832966	153,0,0
chr1_MATERNAL	126832966	126952966	2A2	100	.	126832966	126952966	204,51,51
chr1_MATERNAL	126952966	126972966	2A1	100	.	126952966	126972966	153,0,0
chr1_MATERNAL	126972966	126982966	2A2	100	.	126972966	126982966	204,51,51
chr1_MATERNAL	126982966	127482966	2A1	100	.	126982966	127482966	153,0,0
chr1_MATERNAL	127482966	127532966	2A2	100	.	127482966	127532966	204,51,51
chr1_MATERNAL	127532966	127550405	2B	100	.	127532966	127550405	255102102
chr1_MATERNAL	127701736	127726654	2B	100	.	127701736	127726654	255102102
chr1_MATERNAL	127829405	127859405	2B	100	.	127829405	127859405	255102102
chr1_MATERNAL	127859405	127877853	2A2	100	.	127859405	127877853	204,51,51
chr1_MATERNAL	127877853	127967853	3A4	100	.	127877853	127967853	153204255
chr1_MATERNAL	127967853	128017957	3A2	100	.	127967853	128017957	51102204
chr1_MATERNAL	128503995	128573995	3B3	100	.	128503995	128573995	204102255
chr1_MATERNAL	128573995	128602083	3A4	100	.	128573995	128602083	153204255
chr1_MATERNAL	128896855	129213013	3B3	100	.	128896855	129213013	204102255
chr1_MATERNAL	129213013	130633013	2A2	100	.	129213013	130633013	204,51,51
chr1_MATERNAL	130633013	130643013	None	100	.	130633013	130643013	128128128
chr1_MATERNAL	130643013	130743013	2A2	100	.	130643013	130743013	204,51,51
chr1_MATERNAL	130743013	130753013	None	100	.	130743013	130753013	128128128
chr1_MATERNAL	130753013	130983013	2A2	100	.	130753013	130983013	204,51,51
chr1_MATERNAL	130983013	131013013	None	100	.	130983013	131013013	128128128
chr1_MATERNAL	131013013	131383013	2A2	100	.	131013013	131383013	204,51,51
chr1_MATERNAL	131383013	131393013	None	100	.	131383013	131393013	128128128
chr1_MATERNAL	131393013	131623013	2A2	100	.	131393013	131623013	204,51,51
chr1_MATERNAL	131623013	131643013	None	100	.	131623013	131643013	128128128
chr1_MATERNAL	131643013	131943013	2A2	100	.	131643013	131943013	204,51,51
chr1_MATERNAL	131943013	131953013	None	100	.	131943013	131953013	128128128
chr1_MATERNAL	131953013	131973013	2A2	100	.	131953013	131973013	204,51,51
chr1_MATERNAL	131973013	131983013	None	100	.	131973013	131983013	128128128
chr1_MATERNAL	131983013	132063013	2A2	100	.	131983013	132063013	204,51,51
chr1_MATERNAL	132063013	132073013	None	100	.	132063013	132073013	128128128
chr1_MATERNAL	132073013	133683013	2A2	100	.	132073013	133683013	204,51,51
chr1_MATERNAL	133683013	133693013	None	100	.	133683013	133693013	128128128
chr1_MATERNAL	133693013	133723013	2A2	100	.	133693013	133723013	204,51,51
chr1_MATERNAL	133723013	133733013	None	100	.	133723013	133733013	128128128
chr1_MATERNAL	133733013	137163013	2A2	100	.	133733013	137163013	204,51,51
chr1_MATERNAL	137163013	137240935	2A1	100	.	137163013	137240935	153,0,0
chr1_MATERNAL	137609039	137612253	2B	100	.	137609039	137612253	255102102
chr1_MATERNAL	138468264	138471478	2B	100	.	138468264	138471478	255102102
chr1_MATERNAL	218843650	218848457	3A1	100	.	218843650	218848457	0,51,153
chr1_PATERNAL	218144	223417	3A1	100	.	218144	223417	0,51,153
chr1_PATERNAL	128628449	128638042	2B	100	.	128628449	128638042	255102102
chr1_PATERNAL	128640176	128646022	2B	100	.	128640176	128646022	255102102
chr1_PATERNAL	128708052	128728052	2B	100	.	128708052	128728052	255102102
chr1_PATERNAL	128728052	128748052	2A2	100	.	128728052	128748052	204,51,51
chr1_PATERNAL	128748052	128998052	2A1	100	.	128748052	128998052	153,0,0
chr1_PATERNAL	128998052	129238052	2A2	100	.	128998052	129238052	204,51,51
chr1_PATERNAL	129238052	129268052	2A1	100	.	129238052	129268052	153,0,0
chr1_PATERNAL	129268052	129718052	2A2	100	.	129268052	129718052	204,51,51
chr1_PATERNAL	129718052	129748052	None	100	.	129718052	129748052	128128128
chr1_PATERNAL	129748052	129918052	2A2	100	.	129748052	129918052	204,51,51
chr1_PATERNAL	129918052	130058052	2A1	100	.	129918052	130058052	153,0,0
chr1_PATERNAL	130058052	130068052	2A2	100	.	130058052	130068052	204,51,51
chr1_PATERNAL	130068052	130238052	2A1	100	.	130068052	130238052	153,0,0
chr1_PATERNAL	130238052	130248052	2A2	100	.	130238052	130248052	204,51,51
chr1_PATERNAL	130248052	130278052	2A1	100	.	130248052	130278052	153,0,0
chr1_PATERNAL	130278052	130558052	2A2	100	.	130278052	130558052	204,51,51
chr1_PATERNAL	130558052	130578052	None	100	.	130558052	130578052	128128128
chr1_PATERNAL	130578052	130678052	2A2	100	.	130578052	130678052	204,51,51
chr1_PATERNAL	130678052	130698052	None	100	.	130678052	130698052	128128128
chr1_PATERNAL	130698052	130758052	2A2	100	.	130698052	130758052	204,51,51
chr1_PATERNAL	130758052	130768052	2A1	100	.	130758052	130768052	153,0,0
chr1_PATERNAL	130768052	130878052	2A2	100	.	130768052	130878052	204,51,51
chr1_PATERNAL	130878052	130938052	2A1	100	.	130878052	130938052	153,0,0
chr1_PATERNAL	130938052	131258052	2A2	100	.	130938052	131258052	204,51,51
chr1_PATERNAL	131258052	131308052	None	100	.	131258052	131308052	128128128
chr1_PATERNAL	131308052	131328052	2A2	100	.	131308052	131328052	204,51,51
chr1_PATERNAL	131328052	131338052	None	100	.	131328052	131338052	128128128
chr1_PATERNAL	131338052	131918052	2A2	100	.	131338052	131918052	204,51,51
chr1_PATERNAL	131918052	132328052	2A1	100	.	131918052	132328052	153,0,0
chr1_PATERNAL	132328052	132438052	2A2	100	.	132328052	132438052	204,51,51
chr1_PATERNAL	132438052	132448052	None	100	.	132438052	132448052	128128128
chr1_PATERNAL	132448052	132658052	2A2	100	.	132448052	132658052	204,51,51
chr1_PATERNAL	132658052	132938052	2A1	100	.	132658052	132938052	153,0,0
chr1_PATERNAL	132938052	133208052	2A2	100	.	132938052	133208052	204,51,51
chr1_PATERNAL	133208052	133588052	2A1	100	.	133208052	133588052	153,0,0
chr1_PATERNAL	133588052	134018052	2A2	100	.	133588052	134018052	204,51,51
chr1_PATERNAL	134018052	134068052	2A1	100	.	134018052	134068052	153,0,0
chr1_PATERNAL	134068052	135218052	2A2	100	.	134068052	135218052	204,51,51
chr1_PATERNAL	135218052	135278052	2A1	100	.	135218052	135278052	153,0,0
chr1_PATERNAL	135278052	135318052	2A2	100	.	135278052	135318052	204,51,51
chr1_PATERNAL	135318052	135338052	2A1	100	.	135318052	135338052	153,0,0
chr1_PATERNAL	135338052	136098052	2A2	100	.	135338052	136098052	204,51,51
chr1_PATERNAL	136098052	136488052	2A1	100	.	136098052	136488052	153,0,0
chr1_PATERNAL	136488052	137118052	2A2	100	.	136488052	137118052	204,51,51
chr1_PATERNAL	137118052	137168052	2A1	100	.	137118052	137168052	153,0,0
chr1_PATERNAL	137168052	137458052	2A2	100	.	137168052	137458052	204,51,51
chr1_PATERNAL	137458052	137468052	None	100	.	137458052	137468052	128128128
chr1_PATERNAL	137468052	137688052	2A2	100	.	137468052	137688052	204,51,51
chr1_PATERNAL	137688052	137948052	2A1	100	.	137688052	137948052	153,0,0
chr1_PATERNAL	137948052	138148052	2A2	100	.	137948052	138148052	204,51,51
chr1_PATERNAL	138148052	138548052	2A1	100	.	138148052	138548052	153,0,0
chr1_PATERNAL	138548052	139058052	2A2	100	.	138548052	139058052	204,51,51
chr1_PATERNAL	139058052	139118052	2A1	100	.	139058052	139118052	153,0,0
chr1_PATERNAL	139118052	140248052	2A2	100	.	139118052	140248052	204,51,51
chr1_PATERNAL	140248052	140328052	2A1	100	.	140248052	140328052	153,0,0
chr1_PATERNAL	140328052	140478052	2A2	100	.	140328052	140478052	204,51,51
chr1_PATERNAL	140478052	140518052	2A1	100	.	140478052	140518052	153,0,0
chr1_PATERNAL	140518052	140537343	2B	100	.	140518052	140537343	255102102
chr1_PATERNAL	140640165	140665066	2B	100	.	140640165	140665066	255102102
chr1_PATERNAL	140757830	140781479	2B	100	.	140757830	140781479	255102102
chr1_PATERNAL	140781479	140791479	2A2	100	.	140781479	140791479	204,51,51
chr1_PATERNAL	140791479	140871479	3A4	100	.	140791479	140871479	153204255
chr1_PATERNAL	140871479	140911479	3A2	100	.	140871479	140911479	51102204
chr1_PATERNAL	140911479	140919629	3A4	100	.	140911479	140919629	153204255
chr1_PATERNAL	141408193	141478193	3A1	100	.	141408193	141478193	0,51,153
chr1_PATERNAL	141478193	141488193	3B3	100	.	141478193	141488193	204102255
chr1_PATERNAL	141488193	141948193	3B2	100	.	141488193	141948193	153,51,204
chr1_PATERNAL	141948193	141966300	3A4	100	.	141948193	141966300	153204255
chr1_PATERNAL	142672022	142712022	3B3	100	.	142672022	142712022	204102255
chr1_PATERNAL	142712022	142744837	3A4	100	.	142712022	142744837	153204255
chr1_PATERNAL	143039980	143169636	3B3	100	.	143039980	143169636	204102255
chr1_PATERNAL	143169636	146869636	2A2	100	.	143169636	146869636	204,51,51
chr1_PATERNAL	146869636	146929636	2A1	100	.	146869636	146929636	153,0,0
chr1_PATERNAL	146929636	146932593	2A2	100	.	146929636	146932593	204,51,51
chr1_PATERNAL	227004178	227008985	3A1	100	.	227004178	227008985	0,51,153
chr20_MATERNAL	100148	108752	3A4	100	.	100148	108752	153204255
chr20_MATERNAL	29875439	29889266	3A4	100	.	29875439	29889266	153204255
chr20_MATERNAL	31709154	31718431	3A4	100	.	31709154	31718431	153204255
chr20_MATERNAL	31889150	31899150	3A4	100	.	31889150	31899150	153204255
chr20_MATERNAL	31899150	32869150	3B3	100	.	31899150	32869150	204102255
chr20_MATERNAL	32869150	32949150	3A1	100	.	32869150	32949150	0,51,153
chr20_MATERNAL	32949150	32960966	3A2	100	.	32949150	32960966	51102204
chr20_PATERNAL	100565	109169	3A4	100	.	100565	109169	153204255
chr20_PATERNAL	30449033	30462835	3A4	100	.	30449033	30462835	153204255
chr20_PATERNAL	32246415	32255637	3A4	100	.	32246415	32255637	153204255
chr20_PATERNAL	32566035	32576035	3A4	100	.	32566035	32576035	153204255
chr20_PATERNAL	32576035	33416035	3B3	100	.	32576035	33416035	204102255
chr20_PATERNAL	33416035	33426035	None	100	.	33416035	33426035	128128128
chr20_PATERNAL	33426035	33736035	3B3	100	.	33426035	33736035	204102255
chr20_PATERNAL	33736035	33796035	3A1	100	.	33736035	33796035	0,51,153
chr20_PATERNAL	33796035	33807407	3A2	100	.	33796035	33807407	51102204
chr21_MATERNAL	1966	56797	3B4	100	.	1966	56797	255153255
chr21_MATERNAL	3373214	3383214	3A4	100	.	3373214	3383214	153204255
chr21_MATERNAL	3383214	3403214	3A2	100	.	3383214	3403214	51102204
chr21_MATERNAL	3403214	3525686	3A4	100	.	3403214	3525686	153204255
chr21_MATERNAL	8389292	8422675	3A4	100	.	8389292	8422675	153204255
chr21_MATERNAL	8593987	8653987	3B3	100	.	8593987	8653987	204102255
chr21_MATERNAL	8653987	8689187	3A1	100	.	8653987	8689187	0,51,153
chr21_MATERNAL	8754099	8765432	3A4	100	.	8754099	8765432	153204255
chr21_MATERNAL	9027159	9197181	3B3	100	.	9027159	9197181	204102255
chr21_MATERNAL	9417938	9547938	3A4	100	.	9417938	9547938	153204255
chr21_MATERNAL	9547938	9567938	3A2	100	.	9547938	9567938	51102204
chr21_MATERNAL	9567938	9574710	3A4	100	.	9567938	9574710	153204255
chr21_MATERNAL	9802136	9811550	3A1	100	.	9802136	9811550	0,51,153
chr21_MATERNAL	9911735	9931735	3A4	100	.	9911735	9931735	153204255
chr21_MATERNAL	9931735	9971735	3A2	100	.	9931735	9971735	51102204
chr21_MATERNAL	9971735	9984725	3A4	100	.	9971735	9984725	153204255
chr21_MATERNAL	10227777	10259450	3A4	100	.	10227777	10259450	153204255
chr21_MATERNAL	10306851	10319155	3A4	100	.	10306851	10319155	153204255
chr21_MATERNAL	10808745	10838745	3B2	100	.	10808745	10838745	153,51,204
chr21_MATERNAL	10838745	10868745	3A1	100	.	10838745	10868745	0,51,153
chr21_MATERNAL	10868745	10929182	3A4	100	.	10868745	10929182	153204255
chr21_MATERNAL	11969723	11974198	3A4	100	.	11969723	11974198	153204255
chr21_MATERNAL	12047326	12055037	3A4	100	.	12047326	12055037	153204255
chr21_MATERNAL	12106868	12174948	3A4	100	.	12106868	12174948	153204255
chr21_MATERNAL	12254990	12294990	3A4	100	.	12254990	12294990	153204255
chr21_MATERNAL	12294990	12343173	3A1	100	.	12294990	12343173	0,51,153
chr21_PATERNAL	9957	147247	3B4	100	.	9957	147247	255153255
chr21_PATERNAL	1293903	1303903	3A4	100	.	1293903	1303903	153204255
chr21_PATERNAL	1303903	1323903	3A2	100	.	1303903	1323903	51102204
chr21_PATERNAL	1323903	1403822	3A4	100	.	1323903	1403822	153204255
chr21_PATERNAL	5349449	5382867	3A4	100	.	5349449	5382867	153204255
chr21_PATERNAL	5514015	5656290	3B3	100	.	5514015	5656290	204102255
chr21_PATERNAL	5877084	5997084	3A4	100	.	5877084	5997084	153204255
chr21_PATERNAL	5997084	6007084	3A2	100	.	5997084	6007084	51102204
chr21_PATERNAL	6007084	6010338	3A4	100	.	6007084	6010338	153204255
chr21_PATERNAL	6236053	6245467	3A1	100	.	6236053	6245467	0,51,153
chr21_PATERNAL	6345476	6365476	3A4	100	.	6345476	6365476	153204255
chr21_PATERNAL	6365476	6405476	3A2	100	.	6365476	6405476	51102204
chr21_PATERNAL	6405476	6418401	3A4	100	.	6405476	6418401	153204255
chr21_PATERNAL	6648035	6684118	3A4	100	.	6648035	6684118	153204255
chr21_PATERNAL	6731625	6743909	3A4	100	.	6731625	6743909	153204255
chr21_PATERNAL	7166874	7186874	3B2	100	.	7166874	7186874	153,51,204
chr21_PATERNAL	7186874	7226874	3A1	100	.	7186874	7226874	0,51,153
chr21_PATERNAL	7226874	7284755	3A4	100	.	7226874	7284755	153204255
chr21_PATERNAL	8265661	8270156	3A4	100	.	8265661	8270156	153204255
chr21_PATERNAL	8343275	8350996	3A4	100	.	8343275	8350996	153204255
chr21_PATERNAL	8402826	8554152	3A4	100	.	8402826	8554152	153204255
chr21_PATERNAL	8634194	8674194	3A4	100	.	8634194	8674194	153204255
chr21_PATERNAL	8674194	8722458	3A1	100	.	8674194	8722458	0,51,153
chr21_PATERNAL	40870154	40871058	None	100	.	40870154	40871058	128128128
chr22_MATERNAL	338514	361195	3A4	100	.	338514	361195	153204255
chr22_MATERNAL	1039039	1346513	3B4	100	.	1039039	1346513	255153255
chr22_MATERNAL	1621074	1631074	3A4	100	.	1621074	1631074	153204255
chr22_MATERNAL	1631074	1651074	3A2	100	.	1631074	1651074	51102204
chr22_MATERNAL	1651074	1724747	3A4	100	.	1651074	1724747	153204255
chr22_MATERNAL	8522920	8556473	3A4	100	.	8522920	8556473	153204255
chr22_MATERNAL	8732140	8772140	3B3	100	.	8732140	8772140	204102255
chr22_MATERNAL	8772140	8802305	3A1	100	.	8772140	8802305	0,51,153
chr22_MATERNAL	8867274	8878623	3A4	100	.	8867274	8878623	153204255
chr22_MATERNAL	9587099	9932386	3B3	100	.	9587099	9932386	204102255
chr22_MATERNAL	10249590	10329590	3A4	100	.	10249590	10329590	153204255
chr22_MATERNAL	10329590	10355152	3B3	100	.	10329590	10355152	204102255
chr22_MATERNAL	10459549	10469549	3A4	100	.	10459549	10469549	153204255
chr22_MATERNAL	10469549	10499549	3A2	100	.	10469549	10499549	51102204
chr22_MATERNAL	10499549	10509549	3A4	100	.	10499549	10509549	153204255
chr22_MATERNAL	10509549	10519549	3A2	100	.	10509549	10519549	51102204
chr22_MATERNAL	10519549	10764178	3A4	100	.	10519549	10764178	153204255
chr22_MATERNAL	10809229	10949329	3A4	100	.	10809229	10949329	153204255
chr22_MATERNAL	11294429	11387542	3A4	100	.	11294429	11387542	153204255
chr22_MATERNAL	11430437	11480437	3A1	100	.	11430437	11480437	0,51,153
chr22_MATERNAL	11480437	11516462	3A4	100	.	11480437	11516462	153204255
chr22_MATERNAL	12155734	12175734	3B3	100	.	12155734	12175734	204102255
chr22_MATERNAL	12175734	12190997	3A4	100	.	12175734	12190997	153204255
chr22_MATERNAL	12674769	12777553	3A4	100	.	12674769	12777553	153204255
chr22_MATERNAL	12841997	12891997	3A1	100	.	12841997	12891997	0,51,153
chr22_MATERNAL	12891997	12909033	3A4	100	.	12891997	12909033	153204255
chr22_MATERNAL	13200256	13350395	3B3	100	.	13200256	13350395	204102255
chr22_MATERNAL	13603246	13612785	3A1	100	.	13603246	13612785	0,51,153
chr22_MATERNAL	13682036	13684175	2B	100	.	13682036	13684175	255102102
chr22_MATERNAL	13979630	13989630	3A4	100	.	13979630	13989630	153204255
chr22_MATERNAL	13989630	14059630	3A2	100	.	13989630	14059630	51102204
chr22_MATERNAL	14059630	14079178	3A4	100	.	14059630	14079178	153204255
chr22_MATERNAL	14254024	14357219	3A4	100	.	14254024	14357219	153204255
chr22_MATERNAL	14421170	14434509	3A4	100	.	14421170	14434509	153204255
chr22_MATERNAL	14836099	14866667	3A4	100	.	14836099	14866667	153204255
chr22_MATERNAL	18669322	18679301	2A2	100	.	18669322	18679301	204,51,51
chr22_MATERNAL	18709931	18767165	2B	100	.	18709931	18767165	255102102
chr22_MATERNAL	18814147	18834147	2A2	100	.	18814147	18834147	204,51,51
chr22_MATERNAL	18834147	18853355	2B	100	.	18834147	18853355	255102102
chr22_MATERNAL	18853355	18873001	3A1	100	.	18853355	18873001	0,51,153
chr22_MATERNAL	18873001	18892213	2B	100	.	18873001	18892213	255102102
chr22_PATERNAL	377900	400606	3A4	100	.	377900	400606	153204255
chr22_PATERNAL	901502	1040954	3B4	100	.	901502	1040954	255153255
chr22_PATERNAL	1673245	1683245	3A4	100	.	1673245	1683245	153204255
chr22_PATERNAL	1683245	1703245	3A2	100	.	1683245	1703245	51102204
chr22_PATERNAL	1703245	1777003	3A4	100	.	1703245	1777003	153204255
chr22_PATERNAL	4099207	4132590	3A4	100	.	4099207	4132590	153204255
chr22_PATERNAL	4307916	4367916	3B3	100	.	4307916	4367916	204102255
chr22_PATERNAL	4367916	4394883	3A1	100	.	4367916	4394883	0,51,153
chr22_PATERNAL	4459822	4471111	3A4	100	.	4459822	4471111	153204255
chr22_PATERNAL	5259406	5646419	3B3	100	.	5259406	5646419	204102255
chr22_PATERNAL	5976325	6056325	3A4	100	.	5976325	6056325	153204255
chr22_PATERNAL	6056325	6081857	3B3	100	.	6056325	6081857	204102255
chr22_PATERNAL	6186256	6196256	3A4	100	.	6186256	6196256	153204255
chr22_PATERNAL	6196256	6226256	3A2	100	.	6196256	6226256	51102204
chr22_PATERNAL	6226256	6236256	3A4	100	.	6226256	6236256	153204255
chr22_PATERNAL	6236256	6246256	3A2	100	.	6236256	6246256	51102204
chr22_PATERNAL	6246256	6490849	3A4	100	.	6246256	6490849	153204255
chr22_PATERNAL	6535901	6675905	3A4	100	.	6535901	6675905	153204255
chr22_PATERNAL	7141418	7234616	3A4	100	.	7141418	7234616	153204255
chr22_PATERNAL	7277511	7317511	3A1	100	.	7277511	7317511	0,51,153
chr22_PATERNAL	7317511	7363531	3A4	100	.	7317511	7363531	153204255
chr22_PATERNAL	8002807	8022807	3B3	100	.	8002807	8022807	204102255
chr22_PATERNAL	8022807	8038075	3A4	100	.	8022807	8038075	153204255
chr22_PATERNAL	8621511	8724129	3A4	100	.	8621511	8724129	153204255
chr22_PATERNAL	8788582	8838582	3A1	100	.	8788582	8838582	0,51,153
chr22_PATERNAL	8838582	8855593	3A4	100	.	8838582	8855593	153204255
chr22_PATERNAL	9147646	9355633	3B3	100	.	9147646	9355633	204102255
chr22_PATERNAL	9608381	9617845	3A1	100	.	9608381	9617845	0,51,153
chr22_PATERNAL	9686853	9688992	2B	100	.	9686853	9688992	255102102
chr22_PATERNAL	9984113	10014113	3A4	100	.	9984113	10014113	153204255
chr22_PATERNAL	10014113	10074113	3A2	100	.	10014113	10074113	51102204
chr22_PATERNAL	10074113	10092868	3A4	100	.	10074113	10092868	153204255
chr22_PATERNAL	10264785	10367061	3A4	100	.	10264785	10367061	153204255
chr22_PATERNAL	10430978	10443661	3A4	100	.	10430978	10443661	153204255
chr22_PATERNAL	10851327	10881928	3A4	100	.	10851327	10881928	153204255
chr22_PATERNAL	14799137	14809119	2A2	100	.	14799137	14809119	204,51,51
chr22_PATERNAL	14837045	14878481	2B	100	.	14837045	14878481	255102102
chr22_PATERNAL	14925388	14945388	2A2	100	.	14925388	14945388	204,51,51
chr22_PATERNAL	14945388	14962175	2B	100	.	14945388	14962175	255102102
chr22_PATERNAL	14962175	14982009	3A1	100	.	14962175	14982009	0,51,153
chr22_PATERNAL	14982009	15001301	2B	100	.	14982009	15001301	255102102
chr2_MATERNAL	89056701	89076701	3B3	100	.	89056701	89076701	204102255
chr2_MATERNAL	89076701	89086701	3A1	100	.	89076701	89086701	0,51,153
chr2_MATERNAL	89086701	89088716	3A2	100	.	89086701	89088716	51102204
chr2_MATERNAL	89088716	89128928	2B	100	.	89088716	89128928	255102102
chr2_MATERNAL	89549560	89573373	2B	100	.	89549560	89573373	255102102
chr2_MATERNAL	89996428	90041916	2B	100	.	89996428	90041916	255102102
chr2_MATERNAL	90041916	90051916	3A1	100	.	90041916	90051916	0,51,153
chr2_MATERNAL	90051916	90062976	3B3	100	.	90051916	90062976	204102255
chr2_MATERNAL	90617709	91415453	2B	100	.	90617709	91415453	255102102
chr2_MATERNAL	92098004	92127975	2B	100	.	92098004	92127975	255102102
chr2_MATERNAL	94262911	94294440	2B	100	.	94262911	94294440	255102102
chr2_PATERNAL	88976293	88996293	3B3	100	.	88976293	88996293	204102255
chr2_PATERNAL	88996293	89004728	3A1	100	.	88996293	89004728	0,51,153
chr2_PATERNAL	89004728	89044940	2B	100	.	89004728	89044940	255102102
chr2_PATERNAL	89454748	89478561	2B	100	.	89454748	89478561	255102102
chr2_PATERNAL	89921925	89967341	2B	100	.	89921925	89967341	255102102
chr2_PATERNAL	89967341	89977341	3A1	100	.	89967341	89977341	0,51,153
chr2_PATERNAL	89977341	89988366	3B3	100	.	89977341	89988366	204102255
chr2_PATERNAL	90539371	91244587	2B	100	.	90539371	91244587	255102102
chr2_PATERNAL	91922876	91952824	2B	100	.	91922876	91952824	255102102
chr2_PATERNAL	94030572	94062081	2B	100	.	94030572	94062081	255102102
chr3_MATERNAL	95214793	95244793	3A2	100	.	95214793	95244793	51102204
chr3_MATERNAL	95244793	95408083	3A4	100	.	95244793	95408083	153204255
chr3_PATERNAL	982165	982975	None	100	.	982165	982975	128128128
chr3_PATERNAL	95508571	95538571	3A2	100	.	95508571	95538571	51102204
chr3_PATERNAL	95538571	95702894	3A4	100	.	95538571	95702894	153204255
chr4_MATERNAL	49229606	49274242	3B3	100	.	49229606	49274242	204102255
chr4_MATERNAL	49745447	49955447	3A4	100	.	49745447	49955447	153204255
chr4_MATERNAL	49955447	49975447	3A2	100	.	49955447	49975447	51102204
chr4_MATERNAL	49975447	49978414	3A4	100	.	49975447	49978414	153204255
chr4_PATERNAL	3539742	3541005	None	100	.	3539742	3541005	128128128
chr4_PATERNAL	49182798	49227499	3B3	100	.	49182798	49227499	204102255
chr4_PATERNAL	49617193	49827193	3A4	100	.	49617193	49827193	153204255
chr4_PATERNAL	49827193	49847683	3A2	100	.	49827193	49847683	51102204
chr5_MATERNAL	50387996	51014548	3B3	100	.	50387996	51014548	204102255
chr5_PATERNAL	56298272	56960413	3B3	100	.	56298272	56960413	204102255
chr7_MATERNAL	2622908	2623768	2A2	100	.	2622908	2623768	204,51,51
chr7_MATERNAL	57699113	57709994	2B	100	.	57699113	57709994	255102102
chr7_MATERNAL	57709994	57711142	3A4	100	.	57709994	57711142	153204255
chr7_MATERNAL	58245110	58280511	2B	100	.	58245110	58280511	255102102
chr7_MATERNAL	58316722	58342003	2B	100	.	58316722	58342003	255102102
chr7_MATERNAL	58342003	58352003	3A1	100	.	58342003	58352003	0,51,153
chr7_MATERNAL	58352003	58522762	3B3	100	.	58352003	58522762	204102255
chr7_MATERNAL	58635273	58671957	2B	100	.	58635273	58671957	255102102
chr7_MATERNAL	58671957	58771957	3B3	100	.	58671957	58771957	204102255
chr7_MATERNAL	58771957	58785000	3A2	100	.	58771957	58785000	51102204
chr7_MATERNAL	58785000	58798499	2B	100	.	58785000	58798499	255102102
chr7_MATERNAL	58890193	58912994	2B	100	.	58890193	58912994	255102102
chr7_MATERNAL	58912994	58922994	3A2	100	.	58912994	58922994	51102204
chr7_MATERNAL	58922994	59028279	3B3	100	.	58922994	59028279	204102255
chr7_MATERNAL	59028279	59039527	2B	100	.	59028279	59039527	255102102
chr7_MATERNAL	59123727	59166418	2B	100	.	59123727	59166418	255102102
chr7_MATERNAL	59194370	59202417	2B	100	.	59194370	59202417	255102102
chr7_MATERNAL	59245335	59265750	2B	100	.	59245335	59265750	255102102
chr7_MATERNAL	59291872	59315532	2B	100	.	59291872	59315532	255102102
chr7_MATERNAL	59806419	59862801	2B	100	.	59806419	59862801	255102102
chr7_MATERNAL	59945483	59975192	2B	100	.	59945483	59975192	255102102
chr7_MATERNAL	66522128	66523064	3A4	100	.	66522128	66523064	153204255
chr7_MATERNAL	66523064	66530814	2B	100	.	66523064	66530814	255102102
chr7_MATERNAL	149896274	149898993	None	100	.	149896274	149898993	128128128
chr7_PATERNAL	57830717	57842873	2B	100	.	57830717	57842873	255102102
chr7_PATERNAL	58365745	58401146	2B	100	.	58365745	58401146	255102102
chr7_PATERNAL	58437358	58463000	2B	100	.	58437358	58463000	255102102
chr7_PATERNAL	58463000	58473000	3A1	100	.	58463000	58473000	0,51,153
chr7_PATERNAL	58473000	58647167	3B3	100	.	58473000	58647167	204102255
chr7_PATERNAL	58758900	58795584	2B	100	.	58758900	58795584	255102102
chr7_PATERNAL	58795584	58885584	3B3	100	.	58795584	58885584	204102255
chr7_PATERNAL	58885584	58897000	3A2	100	.	58885584	58897000	51102204
chr7_PATERNAL	58897000	58910379	2B	100	.	58897000	58910379	255102102
chr7_PATERNAL	59002073	59024996	2B	100	.	59002073	59024996	255102102
chr7_PATERNAL	59024996	59034996	3A2	100	.	59024996	59034996	51102204
chr7_PATERNAL	59034996	59133032	3B3	100	.	59034996	59133032	204102255
chr7_PATERNAL	59133032	59159718	2B	100	.	59133032	59159718	255102102
chr7_PATERNAL	59243910	59251957	2B	100	.	59243910	59251957	255102102
chr7_PATERNAL	59279912	59322604	2B	100	.	59279912	59322604	255102102
chr7_PATERNAL	59365522	59385937	2B	100	.	59365522	59385937	255102102
chr7_PATERNAL	59412066	59435726	2B	100	.	59412066	59435726	255102102
chr7_PATERNAL	59721111	59750821	2B	100	.	59721111	59750821	255102102
chr7_PATERNAL	59831567	59888011	2B	100	.	59831567	59888011	255102102
chr7_PATERNAL	65966010	65975501	2B	100	.	65966010	65975501	255102102
chr7_PATERNAL	149029687	149031972	3B5	100	.	149029687	149031972	153,0,204
chr9_MATERNAL	45003882	45043006	2B	100	.	45003882	45043006	255102102
chr9_MATERNAL	48305095	48384065	3B3	100	.	48305095	48384065	204102255
chr9_MATERNAL	48396036	48416962	3B3	100	.	48396036	48416962	204102255
chr9_MATERNAL	48428926	48692155	3B3	100	.	48428926	48692155	204102255
chr9_MATERNAL	48900306	48920306	3B3	100	.	48900306	48920306	204102255
chr9_MATERNAL	48920306	50240306	3B5	100	.	48920306	50240306	153,0,204
chr9_MATERNAL	50240306	50451157	3B3	100	.	50240306	50451157	204102255
chr9_MATERNAL	50646108	50666108	3B3	100	.	50646108	50666108	204102255
chr9_MATERNAL	50666108	69636108	3B5	100	.	50666108	69636108	153,0,204
chr9_MATERNAL	69636108	69696108	3B3	100	.	69636108	69696108	204102255
chr9_MATERNAL	69696108	69801493	3A4	100	.	69696108	69801493	153204255
chr9_MATERNAL	75302383	75303658	3B3	100	.	75302383	75303658	204102255
chr9_MATERNAL	140030055	140031921	None	100	.	140030055	140031921	128128128
chr9_PATERNAL	43097467	43136591	2B	100	.	43097467	43136591	255102102
chr9_PATERNAL	46250755	46330734	3B3	100	.	46250755	46330734	204102255
chr9_PATERNAL	46342705	46615734	3B3	100	.	46342705	46615734	204102255
chr9_PATERNAL	46849211	46869211	3B3	100	.	46849211	46869211	204102255
chr9_PATERNAL	46869211	48039211	3B5	100	.	46869211	48039211	153,0,204
chr9_PATERNAL	48039211	48049211	None	100	.	48039211	48049211	128128128
chr9_PATERNAL	48049211	48359211	3B5	100	.	48049211	48359211	153,0,204
chr9_PATERNAL	48359211	48369211	None	100	.	48359211	48369211	128128128
chr9_PATERNAL	48369211	57339211	3B5	100	.	48369211	57339211	153,0,204
chr9_PATERNAL	57339211	57389211	3B3	100	.	57339211	57389211	204102255
chr9_PATERNAL	57389211	57492248	3A4	100	.	57389211	57492248	153204255
chr9_PATERNAL	63012401	63013651	3B2	100	.	63012401	63013651	153,51,204
chr9_PATERNAL	127741101	127742967	None	100	.	127741101	127742967	128128128
chrX_MATERNAL	747313	749496	None	100	.	747313	749496	128128128
chrY_PATERNAL	804013	805988	None	100	.	804013	805988	128128128
chrY_PATERNAL	10884169	10994169	3A4	100	.	10884169	10994169	153204255
chrY_PATERNAL	10994169	11004169	None	100	.	10994169	11004169	128128128
chrY_PATERNAL	11004169	11064169	3A4	100	.	11004169	11064169	153204255
chrY_PATERNAL	11064169	11066543	None	100	.	11064169	11066543	128128128
chrY_PATERNAL	11072673	11119990	3A4	100	.	11072673	11119990	153204255
chrY_PATERNAL	11140959	11150959	3A4	100	.	11140959	11150959	153204255
chrY_PATERNAL	11150959	11160959	None	100	.	11150959	11160959	128128128
chrY_PATERNAL	11160959	11257665	3A4	100	.	11160959	11257665	153204255
chrY_PATERNAL	11508027	11518027	3A4	100	.	11508027	11518027	153204255
chrY_PATERNAL	11518027	11521300	3B3	100	.	11518027	11521300	204102255
chrY_PATERNAL	11703773	11717527	2B	100	.	11703773	11717527	255102102
chrY_PATERNAL	11717527	11747527	3A2	100	.	11717527	11747527	51102204
chrY_PATERNAL	11747527	12517527	3A3	100	.	11747527	12517527	102153255
chrY_PATERNAL	12517527	12652295	3A2	100	.	12517527	12652295	51102204
chrY_PATERNAL	27445632	27815632	3A4	100	.	27445632	27815632	153204255
chrY_PATERNAL	27815632	28657419	3A6	100	.	27815632	28657419	102204
chrY_PATERNAL	28682008	29196363	3A6	100	.	28682008	29196363	102204
chrY_PATERNAL	29235062	29317427	3A6	100	.	29235062	29317427	102204
chrY_PATERNAL	29352442	30966880	3A6	100	.	29352442	30966880	102204
chrY_PATERNAL	31194198	31846483	3A6	100	.	31194198	31846483	102204
chrY_PATERNAL	32014482	32837209	3A6	100	.	32014482	32837209	102204
chrY_PATERNAL	33086128	33301490	3A6	100	.	33086128	33301490	102204
chrY_PATERNAL	33540993	34540755	3A6	100	.	33540993	34540755	102204
chrY_PATERNAL	35724092	36087038	3A6	100	.	35724092	36087038	102204
chrY_PATERNAL	36166911	36442835	3A6	100	.	36166911	36442835	102204
chrY_PATERNAL	36597709	36959035	3A6	100	.	36597709	36959035	102204
chrY_PATERNAL	37060845	37329921	3A6	100	.	37060845	37329921	102204
chrY_PATERNAL	37583217	38039415	3A6	100	.	37583217	38039415	102204
chrY_PATERNAL	38269158	38632202	3A6	100	.	38269158	38632202	102204
chrY_PATERNAL	38724171	39003618	3A6	100	.	38724171	39003618	102204
chrY_PATERNAL	39165756	39470215	3A6	100	.	39165756	39470215	102204
chrY_PATERNAL	39586543	39894036	3A6	100	.	39586543	39894036	102204
chrY_PATERNAL	40174576	40678611	3A6	100	.	40174576	40678611	102204
chrY_PATERNAL	41522765	42571053	3A6	100	.	41522765	42571053	102204
chrY_PATERNAL	43437786	43790007	3A6	100	.	43437786	43790007	102204
chrY_PATERNAL	43913403	44182060	3A6	100	.	43913403	44182060	102204
chrY_PATERNAL	44339343	44640918	3A6	100	.	44339343	44640918	102204
chrY_PATERNAL	44754165	45136224	3A6	100	.	44754165	45136224	102204
chrY_PATERNAL	45486878	45980844	3A6	100	.	45486878	45980844	102204
chrY_PATERNAL	46754803	47721562	3A6	100	.	46754803	47721562	102204
chrY_PATERNAL	48101353	48400934	3A6	100	.	48101353	48400934	102204
chrY_PATERNAL	48701510	49220244	3A6	100	.	48701510	49220244	102204
chrY_PATERNAL	49878619	50217229	3A6	100	.	49878619	50217229	102204
chrY_PATERNAL	50888293	51269606	3A6	100	.	50888293	51269606	102204
chrY_PATERNAL	51523682	52050761	3A6	100	.	51523682	52050761	102204
chrY_PATERNAL	52228436	52829609	3A6	100	.	52228436	52829609	102204
chrY_PATERNAL	53110271	53658870	3A6	100	.	53110271	53658870	102204
chrY_PATERNAL	53754348	54236768	3A6	100	.	53754348	54236768	102204
chrY_PATERNAL	54873927	55245256	3A6	100	.	54873927	55245256	102204
chrY_PATERNAL	55432714	55935156	3A6	100	.	55432714	55935156	102204
chrY_PATERNAL	56220666	56562992	3A6	100	.	56220666	56562992	102204
chrY_PATERNAL	57417340	57851231	3A6	100	.	57417340	57851231	102204
chrY_PATERNAL	58520032	58686795	3A6	100	.	58520032	58686795	102204
chrY_PATERNAL	59370138	59746856	3A6	100	.	59370138	59746856	102204
chrY_PATERNAL	60683056	61031152	3A6	100	.	60683056	61031152	102204
chrY_PATERNAL	61130097	61366506	3A6	100	.	61130097	61366506	102204
chrY_PATERNAL	61428800	61668982	3A6	100	.	61428800	61668982	102204
chrY_PATERNAL	61691922	61979745	3A6	100	.	61691922	61979745	102204
chrY_PATERNAL	62038056	62049411	3A4	100	.	62038056	62049411	153204255

## Sheet: STbl4-HOR-StV
#chrom	chromStart	chromEnd	name	score	strand	thickStart	thickEnd	reserved
chr1_MATERNAL	122027397	122027849	S1C1/5/19H1L.6/4_5-6	0	+	122027397	122027849	255255
chr1_MATERNAL	122027849	122030905	#1:S1C1/5/19H1L.1-5(_6/4_5){1}_6/4(_6/4_5){2}_6/4(_6/4_5){1}_2/6	0	+	122027849	122030905	130255
chr1_MATERNAL	122030905	122033280	#2:S1C1/5/19H1L.1-4(_6/4_5){4}_2/6	0	+	122030905	122033280	255,0,130
chr1_MATERNAL	122033280	122035658	#3:S1C1/5/19H1L.1-4(_6/4_5){4}_2/6	0	+	122033280	122035658	255,0,130
chr1_MATERNAL	122035658	122038372	#4:S1C1/5/19H1L.1-4(_6/4_5){5}_2/6	0	+	122035658	122038372	255,0,130
chr1_MATERNAL	122038372	122040756	#5:S1C1/5/19H1L.5(_6/4_5){2}_6/4(_6/4_5){3}_2/6	0	+	122038372	122040756	255,0,0
chr1_MATERNAL	122040756	122042455	#6:S1C1/5/19H1L.1-5(_6/4_5){1}_2/4_5-6	0	+	122040756	122042455	130255
chr1_MATERNAL	122042455	122042795	#7:S1C1/5/19H1L.1_2/6	0	+	122042455	122042795	255255
chr1_MATERNAL	122042795	122043814	#8:S1C1/5/19H1L.1-5_2/6	0	+	122042795	122043814	255255
chr1_MATERNAL	122043814	122046871	#9:S1C1/5/19H1L.1-3(_6/4_5){1}_2-5(_6/4_5){4}-6	0	+	122043814	122046871	0,0,255
chr1_MATERNAL	122046871	122048570	#10:S1C1/5/19H1L.1-5(_6/4_5){2}_2/6	0	+	122046871	122048570	130,0,255
chr1_MATERNAL	122048570	122049929	#11:S1C1/5/19H1L.1-5(_6/4_5){1}-6	0	+	122048570	122049929	209166199
chr1_MATERNAL	122049929	122052649	#12:S1C1/5/19H1L.1-5(_6/4_5){5}-6	0	+	122049929	122052649	209166199
chr1_MATERNAL	122052649	122054348	#13:S1C1/5/19H1L.1-5(_6/4_5){2}-6	0	+	122052649	122054348	209166199
chr1_MATERNAL	122054348	122055705	#14:S1C1/5/19H1L.1-5(_6/4_5){1}-6	0	+	122054348	122055705	209166199
chr1_MATERNAL	122055705	122057741	#15:S1C1/5/19H1L.1-5(_6/4_5){3}-6	0	+	122055705	122057741	209166199
chr1_MATERNAL	122057741	122059097	#16:S1C1/5/19H1L.1-5(_6/4_5){1}-6	0	+	122057741	122059097	209166199
chr1_MATERNAL	122059097	122060120	#17:S1C1/5/19H1L.1-6	0	+	122059097	122060120	255,130,0
chr1_MATERNAL	122060120	122061478	#18:S1C1/5/19H1L.1-5(_6/4_5){1}-6	0	+	122060120	122061478	209166199
chr1_MATERNAL	122061478	122062836	#19:S1C1/5/19H1L.1-5(_6/4_5){1}-6	0	+	122061478	122062836	209166199
chr1_MATERNAL	122062836	122064195	#20:S1C1/5/19H1L.1-5_6/4_6	0	+	122062836	122064195	255,130,0
chr1_MATERNAL	122064195	122065894	#21:S1C1/5/19H1L.1-5(_6/4_5){2}-6	0	+	122064195	122065894	209166199
chr1_MATERNAL	122065894	122066915	#22:S1C1/5/19H1L.1-6	0	+	122065894	122066915	255,130,0
chr1_MATERNAL	122066915	122068273	#23:S1C1/5/19H1L.1-5(_6/4_5){1}-6	0	+	122066915	122068273	209166199
chr1_MATERNAL	122068273	122069633	#24:S1C1/5/19H1L.1-3(_6/4_5){2}-6	0	+	122068273	122069633	185195156
chr1_MATERNAL	122069633	122071332	#25:S1C1/5/19H1L.1-5(_6/4_5){2}-6	0	+	122069633	122071332	209166199
chr1_MATERNAL	122071332	122072693	#26:S1C1/5/19H1L.1-3(_6/4_5){2}-6	0	+	122071332	122072693	185195156
chr1_MATERNAL	122072693	122074052	#27:S1C1/5/19H1L.1-5(_6/4_5){1}-6	0	+	122072693	122074052	209166199
chr1_MATERNAL	122074052	122075752	#28:S1C1/5/19H1L.1-5(_6/4_5){2}-6	0	+	122074052	122075752	209166199
chr1_MATERNAL	122075752	122077111	#29:S1C1/5/19H1L.1-5(_6/4_5){1}-6	0	+	122075752	122077111	209166199
chr1_MATERNAL	122077111	122078810	#30:S1C1/5/19H1L.1-5(_6/4_5){2}-6	0	+	122077111	122078810	209166199
chr1_MATERNAL	122078810	122080169	#31:S1C1/5/19H1L.1-5(_6/4_5){1}-6	0	+	122078810	122080169	209166199
chr1_MATERNAL	122080169	122083570	#32:S1C1/5/19H1L.1-5(_6/4_5){7}-6	0	+	122080169	122083570	209166199
chr1_MATERNAL	122083570	122087991	#33:S1C1/5/19H1L.1-5(_6/4_5){10}-6	0	+	122083570	122087991	209166199
chr1_MATERNAL	122087991	122089350	#34:S1C1/5/19H1L.1-5(_6/4_5){1}-6	0	+	122087991	122089350	209166199
chr1_MATERNAL	122089350	122091049	#35:S1C1/5/19H1L.1-5(_6/4_5){2}-6	0	+	122089350	122091049	209166199
chr1_MATERNAL	122091049	122093087	#36:S1C1/5/19H1L.1-3(_6/4_5){4}-6	0	+	122091049	122093087	185195156
chr1_MATERNAL	122093087	122095129	#37:S1C1/5/19H1L.1-3(_6/4_5){4}-6	0	+	122093087	122095129	185195156
chr1_MATERNAL	122095129	122096488	#38:S1C1/5/19H1L.1-5(_6/4_5){1}-6	0	+	122095129	122096488	209166199
chr1_MATERNAL	122096488	122099888	#39:S1C1/5/19H1L.1-5(_6/4_5){7}-6	0	+	122096488	122099888	209166199
chr1_MATERNAL	122099888	122105330	#40:S1C1/5/19H1L.1-5(_6/4_5){13}-6	0	+	122099888	122105330	209166199
chr1_MATERNAL	122105330	122108050	#41:S1C1/5/19H1L.1-5(_6/4_5){5}-6	0	+	122105330	122108050	209166199
chr1_MATERNAL	122108050	122110770	#42:S1C1/5/19H1L.1-5(_6/4_5){5}-6	0	+	122108050	122110770	209166199
chr1_MATERNAL	122110770	122112468	#43:S1C1/5/19H1L.1-5(_6/4_5){2}-6	0	+	122110770	122112468	209166199
chr1_MATERNAL	122112468	122113827	#44:S1C1/5/19H1L.1-5(_6/4_5){1}-6	0	+	122112468	122113827	209166199
chr1_MATERNAL	122113827	122115182	#45:S1C1/5/19H1L.1-5(_6/4_5){1}-6	0	+	122113827	122115182	209166199
chr1_MATERNAL	122115182	122117220	#46:S1C1/5/19H1L.1-5(_6/4_5){3}-6	0	+	122115182	122117220	209166199
chr1_MATERNAL	122117220	122120279	#47:S1C1/5/19H1L.1-5(_6/4_5){6}-6	0	+	122117220	122120279	209166199
chr1_MATERNAL	122120279	122123339	#48:S1C1/5/19H1L.1-5(_6/4_5){1}_6/4_5/3_4-5(_6/4_5){3}-6	0	+	122120279	122123339	255,130,0
chr1_MATERNAL	122123339	122126397	#49:S1C1/5/19H1L.1-5(_6/4_5){2}_4-5(_6/4_5){3}-6	0	+	122123339	122126397	130,0,255
chr1_MATERNAL	122126397	122129454	#50:S1C1/5/19H1L.1-5(_6/4_5){2}_4-5(_6/4_5){1}_4-5(_6/4_5){1}_6	0	+	122126397	122129454	255,0,255
chr1_MATERNAL	122129454	122131153	#51:S1C1/5/19H1L.1-5(_6/4_5){2}-6	0	+	122129454	122131153	209166199
chr1_MATERNAL	122131153	122131833	#52:S1C1/5/19H1L.1-3_6	0	+	122131153	122131833	130,255,0
chr1_MATERNAL	122131833	122134212	#53:S1C1/5/19H1L.1-5(_6/4_5){2}_4-5(_6/4_5){1}-6	0	+	122131833	122134212	130,0,255
chr1_MATERNAL	122134212	122136932	#54:S1C1/5/19H1L.1-5(_6/4_5){2}_4-5(_6/4_5){2}-6	0	+	122134212	122136932	130,0,255
chr1_MATERNAL	122136932	122138972	#55:S1C1/5/19H1L.1-5(_6/4_5){3}-6	0	+	122136932	122138972	209166199
chr1_MATERNAL	122138972	122141010	#56:S1C1/5/19H1L.1-5(_6/4_5){3}-6	0	+	122138972	122141010	209166199
chr1_MATERNAL	122141010	122142711	#57:S1C1/5/19H1L.1-5(_6/4_5){2}-6	0	+	122141010	122142711	209166199
chr1_MATERNAL	122142711	122144752	#58:S1C1/5/19H1L.1-5(_6/4_5){3}-6	0	+	122142711	122144752	209166199
chr1_MATERNAL	122144752	122146792	#59:S1C1/5/19H1L.1-5(_6/4_5){3}-6	0	+	122144752	122146792	209166199
chr1_MATERNAL	122146792	122148492	#60:S1C1/5/19H1L.1-5(_6/4_5){2}-6	0	+	122146792	122148492	209166199
chr1_MATERNAL	122148492	122152914	#61:S1C1/5/19H1L.1-5(_6/4_5){10}-6	0	+	122148492	122152914	209166199
chr1_MATERNAL	122152914	122156314	#62:S1C1/5/19H1L.1-5(_6/4_5){7}-6	0	+	122152914	122156314	209166199
chr1_MATERNAL	122156314	122158355	#63:S1C1/5/19H1L.1-5(_6/4_5){2}_2/4_5-6	0	+	122156314	122158355	130255
chr1_MATERNAL	122158355	122161755	#64:S1C1/5/19H1L.1-5(_6/4_5){7}-6	0	+	122158355	122161755	209166199
chr1_MATERNAL	122161755	122163795	#65:S1C1/5/19H1L.1-5(_6/4_5){3}-6	0	+	122161755	122163795	209166199
chr1_MATERNAL	122163795	122164814	#66:S1C1/5/19H1L.1-6	0	+	122163795	122164814	255,130,0
chr1_MATERNAL	122164814	122166513	#67:S1C1/5/19H1L.1-3(_6/4_5){3}-6	0	+	122164814	122166513	185195156
chr1_MATERNAL	122166513	122167192	#68:S1C1/5/19H1L.3-6	0	+	122166513	122167192	130,255,0
chr1_MATERNAL	122167192	122168891	#69:S1C1/5/19H1L.1-5(_6/4_5){2}-6	0	+	122167192	122168891	209166199
chr1_MATERNAL	122168891	122170591	#70:S1C1/5/19H1L.1-5(_6/4_5){2}-6	0	+	122168891	122170591	209166199
chr1_MATERNAL	122170591	122171610	#71:S1C1/5/19H1L.1-6	0	+	122170591	122171610	255,130,0
chr1_MATERNAL	122171610	122173309	#72:S1C1/5/19H1L.1-3(_6/4_5){3}-6	0	+	122171610	122173309	185195156
chr1_MATERNAL	122173309	122173988	#73:S1C1/5/19H1L.3-6	0	+	122173309	122173988	130,255,0
chr1_MATERNAL	122173988	122175687	#74:S1C1/5/19H1L.1-5(_6/4_5){2}-6	0	+	122173988	122175687	209166199
chr1_MATERNAL	122175687	122179087	#75:S1C1/5/19H1L.1-5(_6/4_5){7}-6	0	+	122175687	122179087	209166199
chr1_MATERNAL	122179087	122181128	#76:S1C1/5/19H1L.1-5(_6/4_5){2}_2/4_5-6	0	+	122179087	122181128	130255
chr1_MATERNAL	122181128	122185208	#77:S1C1/5/19H1L.1-5(_6/4_5){9}-6	0	+	122181128	122185208	209166199
chr1_MATERNAL	122185208	122187248	#78:S1C1/5/19H1L.1-5(_6/4_5){3}-6	0	+	122185208	122187248	209166199
chr1_MATERNAL	122187248	122188267	#79:S1C1/5/19H1L.1-6	0	+	122187248	122188267	255,130,0
chr1_MATERNAL	122188267	122189966	#80:S1C1/5/19H1L.1-3(_6/4_5){3}-6	0	+	122188267	122189966	185195156
chr1_MATERNAL	122189966	122190645	#81:S1C1/5/19H1L.3-6	0	+	122189966	122190645	130,255,0
chr1_MATERNAL	122190645	122192344	#82:S1C1/5/19H1L.1-5(_6/4_5){2}-6	0	+	122190645	122192344	209166199
chr1_MATERNAL	122192344	122194043	#83:S1C1/5/19H1L.1-3(_6/4_5){3}-6	0	+	122192344	122194043	185195156
chr1_MATERNAL	122194043	122194722	#84:S1C1/5/19H1L.3-6	0	+	122194043	122194722	130,255,0
chr1_MATERNAL	122194722	122197100	#85:S1C1/5/19H1L.1-3(_6/4_5){3}_3-6	0	+	122194722	122197100	255130
chr1_MATERNAL	122197100	122198799	#86:S1C1/5/19H1L.1-5(_6/4_5){2}-6	0	+	122197100	122198799	209166199
chr1_MATERNAL	122198799	122200498	#87:S1C1/5/19H1L.1-3(_6/4_5){3}-6	0	+	122198799	122200498	185195156
chr1_MATERNAL	122200498	122201177	#88:S1C1/5/19H1L.3-6	0	+	122200498	122201177	130,255,0
chr1_MATERNAL	122201177	122202876	#89:S1C1/5/19H1L.1-5(_6/4_5){2}-6	0	+	122201177	122202876	209166199
chr1_MATERNAL	122202876	122204575	#90:S1C1/5/19H1L.1-3(_6/4_5){3}-6	0	+	122202876	122204575	185195156
chr1_MATERNAL	122204575	122205254	#91:S1C1/5/19H1L.3-6	0	+	122204575	122205254	130,255,0
chr1_MATERNAL	122205254	122207632	#92:S1C1/5/19H1L.1-3(_6/4_5){3}_3-6	0	+	122205254	122207632	255130
chr1_MATERNAL	122207632	122209331	#93:S1C1/5/19H1L.1-5(_6/4_5){2}-6	0	+	122207632	122209331	209166199
chr1_MATERNAL	122209331	122211030	#94:S1C1/5/19H1L.1-3(_6/4_5){3}-6	0	+	122209331	122211030	185195156
chr1_MATERNAL	122211030	122211709	#95:S1C1/5/19H1L.3-6	0	+	122211030	122211709	130,255,0
chr1_MATERNAL	122211709	122213408	#96:S1C1/5/19H1L.1-5(_6/4_5){2}-6	0	+	122211709	122213408	209166199
chr1_MATERNAL	122213408	122215788	#97:S1C1/5/19H1L.1-5(_6/4_5){4}-6	0	+	122213408	122215788	209166199
chr1_MATERNAL	122215788	122217487	#98:S1C1/5/19H1L.1-3(_6/4_5){3}-6	0	+	122215788	122217487	185195156
chr1_MATERNAL	122217487	122218166	#99:S1C1/5/19H1L.3-6	0	+	122217487	122218166	130,255,0
chr1_MATERNAL	122218166	122219865	#100:S1C1/5/19H1L.1-5(_6/4_5){2}-6	0	+	122218166	122219865	209166199
chr1_MATERNAL	122219865	122222245	#101:S1C1/5/19H1L.1-5(_6/4_5){4}-6	0	+	122219865	122222245	209166199
chr1_MATERNAL	122222245	122222924	#102:S1C1/5/19H1L.3-6	0	+	122222245	122222924	130,255,0
chr1_MATERNAL	122222924	122224630	#103:S1C1/5/19H1L.1-5(_6/4_5){2}-6	0	+	122222924	122224630	209166199
chr1_MATERNAL	122224630	122227010	#104:S1C1/5/19H1L.1-3(_6/4_5){5}-6	0	+	122224630	122227010	185195156
chr1_MATERNAL	122227010	122228709	#105:S1C1/5/19H1L.1-5(_6/4_5){2}-6	0	+	122227010	122228709	209166199
chr1_MATERNAL	122228709	122231089	#106:S1C1/5/19H1L.3-5(_6/4_5){5}-6	0	+	122228709	122231089	0,0,0
chr1_MATERNAL	122231089	122233809	#107:S1C1/5/19H1L.1-5(_6/4_5){5}-6	0	+	122231089	122233809	209166199
chr1_MATERNAL	122233809	122234828	#108:S1C1/5/19H1L.1-3(_6/4_5){1}-6	0	+	122233809	122234828	185195156
chr1_MATERNAL	122234828	122237208	#109:S1C1/5/19H1L.3-5(_6/4_5){5}-6	0	+	122234828	122237208	0,0,0
chr1_MATERNAL	122237208	122239928	#110:S1C1/5/19H1L.1-5(_6/4_5){5}-6	0	+	122237208	122239928	209166199
chr1_MATERNAL	122239928	122240947	#111:S1C1/5/19H1L.1-3(_6/4_5){1}-6	0	+	122239928	122240947	185195156
chr1_MATERNAL	122240947	122243327	#112:S1C1/5/19H1L.3-5(_6/4_5){5}-6	0	+	122240947	122243327	0,0,0
chr1_MATERNAL	122243327	122246047	#113:S1C1/5/19H1L.1-5(_6/4_5){5}-6	0	+	122243327	122246047	209166199
chr1_MATERNAL	122246047	122248426	#114:S1C1/5/19H1L.1-3(_6/4_5){5}-6	0	+	122246047	122248426	185195156
chr1_MATERNAL	122248426	122251146	#115:S1C1/5/19H1L.1-5(_6/4_5){5}-6	0	+	122248426	122251146	209166199
chr1_MATERNAL	122251146	122252845	#116:S1C1/5/19H1L.1-3(_6/4_5){3}-6	0	+	122251146	122252845	185195156
chr1_MATERNAL	122252845	122253524	#117:S1C1/5/19H1L.3-6	0	+	122252845	122253524	130,255,0
chr1_MATERNAL	122253524	122255223	#118:S1C1/5/19H1L.1-3(_6/4_5){3}-6	0	+	122253524	122255223	185195156
chr1_MATERNAL	122255223	122255902	#119:S1C1/5/19H1L.3-6	0	+	122255223	122255902	130,255,0
chr1_MATERNAL	122255902	122257601	#120:S1C1/5/19H1L.1-3(_6/4_5){3}-6	0	+	122255902	122257601	185195156
chr1_MATERNAL	122257601	122259981	#121:S1C1/5/19H1L.3-5(_6/4_5){5}-6	0	+	122257601	122259981	0,0,0
chr1_MATERNAL	122259981	122262701	#122:S1C1/5/19H1L.1-5(_6/4_5){5}-6	0	+	122259981	122262701	209166199
chr1_MATERNAL	122262701	122265421	#123:S1C1/5/19H1L.1-5(_6/4_5){5}-6	0	+	122262701	122265421	209166199
chr1_MATERNAL	122265421	122267120	#124:S1C1/5/19H1L.1-5(_6/4_5){2}-6	0	+	122265421	122267120	209166199
chr1_MATERNAL	122267120	122268479	#125:S1C1/5/19H1L.3-5(_6/4_5){2}-6	0	+	122267120	122268479	0,0,0
chr1_MATERNAL	122268479	122270175	#126:S1C1/5/19H1L.1-5(_6/4_5){2}-6	0	+	122268479	122270175	209166199
chr1_MATERNAL	122270175	122272554	#127:S1C1/5/19H1L.3-5(_6/4_5){5}-6	0	+	122270175	122272554	0,0,0
chr1_MATERNAL	122272554	122276289	#128:S1C1/5/19H1L.1-5(_6/4_5){8}-6	0	+	122272554	122276289	209166199
chr1_MATERNAL	122276289	122278664	#129:S1C1/5/19H1L.1-5(_6/4_5){4}-6	0	+	122276289	122278664	209166199
chr1_MATERNAL	122278664	122280359	#130:S1C1/5/19H1L.1-3(_6/4_5){3}-6	0	+	122278664	122280359	185195156
chr1_MATERNAL	122280359	122283074	#131:S1C1/5/19H1L.1-5(_6/4_5){5}-6	0	+	122280359	122283074	209166199
chr1_MATERNAL	122283074	122285789	#132:S1C1/5/19H1L.1-5(_6/4_5){5}-6	0	+	122283074	122285789	209166199
chr1_MATERNAL	122285789	122287824	#133:S1C1/5/19H1L.1-3(_6/4_5){4}-6	0	+	122285789	122287824	185195156
chr1_MATERNAL	122287824	122289860	#134:S1C1/5/19H1L.1-5(_6/4_5){3}-6	0	+	122287824	122289860	209166199
chr1_MATERNAL	122289860	122292581	#135:S1C1/5/19H1L.1-3(_6/4_5){6}-6	0	+	122289860	122292581	185195156
chr1_MATERNAL	122292581	122294281	#136:S1C1/5/19H1L.1-5(_6/4_5){2}-6	0	+	122292581	122294281	209166199
chr1_MATERNAL	122294281	122297342	#137:S1C1/5/19H1L.1-5(_6/4_5){6}-6	0	+	122294281	122297342	209166199
chr1_MATERNAL	122297342	122302097	#138:S1C1/5/19H1L.1-5(_6/4_5){5}_4-5(_6/4_5){5}-6	0	+	122297342	122302097	130,0,255
chr1_MATERNAL	122302097	122303798	#139:S1C1/5/19H1L.1-5(_6/4_5){2}-6	0	+	122302097	122303798	209166199
chr1_MATERNAL	122303798	122306517	#140:S1C1/5/19H1L.1-5(_6/4_5){5}-6	0	+	122303798	122306517	209166199
chr1_MATERNAL	122306517	122309233	#141:S1C1/5/19H1L.1-5(_6/4_5){5}-6	0	+	122306517	122309233	209166199
chr1_MATERNAL	122309233	122310933	#142:S1C1/5/19H1L.1-3(_6/4_5){3}-6	0	+	122309233	122310933	185195156
chr1_MATERNAL	122310933	122313654	#143:S1C1/5/19H1L.1-3(_6/4_5){6}-6	0	+	122310933	122313654	185195156
chr1_MATERNAL	122313654	122315354	#144:S1C1/5/19H1L.1-5(_6/4_5){2}-6	0	+	122313654	122315354	209166199
chr1_MATERNAL	122315354	122318755	#145:S1C1/5/19H1L.1-5(_6/4_5){7}-6	0	+	122315354	122318755	209166199
chr1_MATERNAL	122318755	122323510	#146:S1C1/5/19H1L.1-5(_6/4_5){5}_4-5(_6/4_5){5}-6	0	+	122318755	122323510	130,0,255
chr1_MATERNAL	122323510	122324871	#147:S1C1/5/19H1L.1-3(_6/4_5){2}-6	0	+	122323510	122324871	185195156
chr1_MATERNAL	122324871	122327247	#148:S1C1/5/19H1L.1-5(_6/4_5){4}-6	0	+	122324871	122327247	209166199
chr1_MATERNAL	122327247	122329623	#149:S1C1/5/19H1L.1-5(_6/4_5){4}-6	0	+	122327247	122329623	209166199
chr1_MATERNAL	122329623	122333359	#150:S1C1/5/19H1L.1-5(_6/4_5){8}-6	0	+	122329623	122333359	209166199
chr1_MATERNAL	122333359	122335393	#151:S1C1/5/19H1L.1-5(_6/4_5){3}-6	0	+	122333359	122335393	209166199
chr1_MATERNAL	122335393	122338449	#152:S1C1/5/19H1L.1-5(_6/4_5){4}_4-5(_6/4_5){1}-6	0	+	122335393	122338449	130,0,255
chr1_MATERNAL	122338449	122342185	#153:S1C1/5/19H1L.1-5(_6/4_5){8}-6	0	+	122338449	122342185	209166199
chr1_MATERNAL	122342185	122343881	#154:S1C1/5/19H1L.1-5(_6/4_5){2}-6	0	+	122342185	122343881	209166199
chr1_MATERNAL	122343881	122347617	#155:S1C1/5/19H1L.1-5(_6/4_5){8}-6	0	+	122343881	122347617	209166199
chr1_MATERNAL	122347617	122350672	#156:S1C1/5/19H1L.1-5(_6/4_5){6}-6	0	+	122347617	122350672	209166199
chr1_MATERNAL	122350672	122353385	#157:S1C1/5/19H1L.1-5(_6/4_5){5}-6	0	+	122350672	122353385	209166199
chr1_MATERNAL	122353385	122354741	#158:S1C1/5/19H1L.1-3(_6/4_5){2}-6	0	+	122353385	122354741	185195156
chr1_MATERNAL	122354741	122358481	#159:S1C1/5/19H1L.1-5(_6/4_5){8}-6	0	+	122354741	122358481	209166199
chr1_MATERNAL	122358481	122361877	#160:S1C1/5/19H1L.1-5(_6/4_5){7}-6	0	+	122358481	122361877	209166199
chr1_MATERNAL	122361877	122365273	#161:S1C1/5/19H1L.1-5(_6/4_5){7}-6	0	+	122361877	122365273	209166199
chr1_MATERNAL	122365273	122368329	#162:S1C1/5/19H1L.1-5(_6/4_5){6}-6	0	+	122365273	122368329	209166199
chr1_MATERNAL	122368329	122370364	#163:S1C1/5/19H1L.1-5(_6/4_5){3}-6	0	+	122368329	122370364	209166199
chr1_MATERNAL	122370364	122375461	#164:S1C1/5/19H1L.1-5(_6/4_5){12}-6	0	+	122370364	122375461	209166199
chr1_MATERNAL	122375461	122377496	#165:S1C1/5/19H1L.1-5(_6/4_5){3}-6	0	+	122375461	122377496	209166199
chr1_MATERNAL	122377496	122382593	#166:S1C1/5/19H1L.1-5(_6/4_5){12}-6	0	+	122377496	122382593	209166199
chr1_MATERNAL	122382593	122384628	#167:S1C1/5/19H1L.1-5(_6/4_5){3}-6	0	+	122382593	122384628	209166199
chr1_MATERNAL	122384628	122389045	#168:S1C1/5/19H1L.1-5(_6/4_5){10}-6	0	+	122384628	122389045	209166199
chr1_MATERNAL	122389045	122392100	#169:S1C1/5/19H1L.1-5(_6/4_5){6}-6	0	+	122389045	122392100	209166199
chr1_MATERNAL	122392100	122395835	#170:S1C1/5/19H1L.1-5(_6/4_5){8}-6	0	+	122392100	122395835	209166199
chr1_MATERNAL	122395835	122399231	#171:S1C1/5/19H1L.1-5(_6/4_5){7}-6	0	+	122395835	122399231	209166199
chr1_MATERNAL	122399231	122400926	#172:S1C1/5/19H1L.1-5(_6/4_5){2}-6	0	+	122399231	122400926	209166199
chr1_MATERNAL	122400926	122402285	#173:S1C1/5/19H1L.1-5(_6/4_5){1}-6	0	+	122400926	122402285	209166199
chr1_MATERNAL	122402285	122403985	#174:S1C1/5/19H1L.1-3(_6/4_5){3}-6	0	+	122402285	122403985	185195156
chr1_MATERNAL	122403985	122405685	#175:S1C1/5/19H1L.1-5(_6/4_5){2}-6	0	+	122403985	122405685	209166199
chr1_MATERNAL	122405685	122407044	#176:S1C1/5/19H1L.1-5(_6/4_5){1}-6	0	+	122405685	122407044	209166199
chr1_MATERNAL	122407044	122408744	#177:S1C1/5/19H1L.1-3(_6/4_5){3}-6	0	+	122407044	122408744	185195156
chr1_MATERNAL	122408744	122410444	#178:S1C1/5/19H1L.1-5(_6/4_5){2}-6	0	+	122408744	122410444	209166199
chr1_MATERNAL	122410444	122412480	#179:S1C1/5/19H1L.1-5(_6/4_5){3}-6	0	+	122410444	122412480	209166199
chr1_MATERNAL	122412480	122414181	#180:S1C1/5/19H1L.1-5(_6/4_5){2}-6	0	+	122412480	122414181	209166199
chr1_MATERNAL	122414181	122415877	#181:S1C1/5/19H1L.1-5(_6/4_5){2}-6	0	+	122414181	122415877	209166199
chr1_MATERNAL	122415877	122418937	#182:S1C1/5/19H1L.1-5(_6/4_5){6}-6	0	+	122415877	122418937	209166199
chr1_MATERNAL	122418937	122420637	#183:S1C1/5/19H1L.1-3(_6/4_5){3}-6	0	+	122418937	122420637	185195156
chr1_MATERNAL	122420637	122423357	#184:S1C1/5/19H1L.1-5(_6/4_5){5}-6	0	+	122420637	122423357	209166199
chr1_MATERNAL	122423357	122426077	#185:S1C1/5/19H1L.1-5(_6/4_5){5}-6	0	+	122423357	122426077	209166199
chr1_MATERNAL	122426077	122427777	#186:S1C1/5/19H1L.1-2_5(_6/4_5){3}-6	0	+	122426077	122427777	0,0,0
chr1_MATERNAL	122427777	122429137	#187:S1C1/5/19H1L.1-3(_6/4_5){2}-6	0	+	122427777	122429137	185195156
chr1_MATERNAL	122429137	122430493	#188:S1C1/5/19H1L.1-5(_6/4_5){1}-6	0	+	122429137	122430493	209166199
chr1_MATERNAL	122430493	122431513	#189:S1C1/5/19H1L.1-3(_6/4_5){1}-6	0	+	122430493	122431513	185195156
chr1_MATERNAL	122431513	122433553	#190:S1C1/5/19H1L.1(_6/4_5){5}-6	0	+	122431513	122433553	255,0,0
chr1_MATERNAL	122433553	122434908	#191:S1C1/5/19H1L.1-5(_6/4_5){1}-6	0	+	122433553	122434908	209166199
chr1_MATERNAL	122434908	122436608	#192:S1C1/5/19H1L.1-3(_6/4_5){3}-6	0	+	122434908	122436608	185195156
chr1_MATERNAL	122436608	122437624	#193:S1C1/5/19H1L.1-6	0	+	122436608	122437624	255,130,0
chr1_MATERNAL	122437624	122438984	#194:S1C1/5/19H1L.1-3(_6/4_5){2}-6	0	+	122437624	122438984	185195156
chr1_MATERNAL	122438984	122440340	#195:S1C1/5/19H1L.1-5(_6/4_5){1}-6	0	+	122438984	122440340	209166199
chr1_MATERNAL	122440340	122441360	#196:S1C1/5/19H1L.1-3(_6/4_5){1}-6	0	+	122440340	122441360	185195156
chr1_MATERNAL	122441360	122443400	#197:S1C1/5/19H1L.1(_6/4_5){5}-6	0	+	122441360	122443400	255,0,0
chr1_MATERNAL	122443400	122444755	#198:S1C1/5/19H1L.1-5(_6/4_5){1}-6	0	+	122443400	122444755	209166199
chr1_MATERNAL	122444755	122446795	#199:S1C1/5/19H1L.1-3(_6/4_5){4}-6	0	+	122444755	122446795	185195156
chr1_MATERNAL	122446795	122448831	#200:S1C1/5/19H1L.1-5(_6/4_5){3}-6	0	+	122446795	122448831	209166199
chr1_MATERNAL	122448831	122451548	#201:S1C1/5/19H1L.1-5(_6/4_5){5}-6	0	+	122448831	122451548	209166199
chr1_MATERNAL	122451548	122453247	#202:S1C1/5/19H1L.1-5(_6/4_5){2}-6	0	+	122451548	122453247	209166199
chr1_MATERNAL	122453247	122455623	#203:S1C1/5/19H1L.1-5(_6/4_5){4}-6	0	+	122453247	122455623	209166199
chr1_MATERNAL	122455623	122459026	#204:S1C1/5/19H1L.1-5(_6/4_5){7}-6	0	+	122455623	122459026	209166199
chr1_MATERNAL	122459026	122461062	#205:S1C1/5/19H1L.1-5(_6/4_5){3}-6	0	+	122459026	122461062	209166199
chr1_MATERNAL	122461062	122463443	#206:S1C1/5/19H1L.1-5(_6/4_5){4}-6	0	+	122461062	122463443	209166199
chr1_MATERNAL	122463443	122466163	#207:S1C1/5/19H1L.1-3(_6/4_5){6}-6	0	+	122463443	122466163	185195156
chr1_MATERNAL	122466163	122467181	#208:S1C1/5/19H1L.1-6	0	+	122466163	122467181	255,130,0
chr1_MATERNAL	122467181	122469552	#209:S1C1/5/19H1L.1-5(_6/4_5){4}-6	0	+	122467181	122469552	209166199
chr1_MATERNAL	122469552	122473291	#210:S1C1/5/19H1L.1-5(_6/4_5){8}-6	0	+	122469552	122473291	209166199
chr1_MATERNAL	122473291	122476011	#211:S1C1/5/19H1L.1-5(_6/4_5){5}-6	0	+	122473291	122476011	209166199
chr1_MATERNAL	122476011	122477029	#212:S1C1/5/19H1L.1-6	0	+	122476011	122477029	255,130,0
chr1_MATERNAL	122477029	122479400	#213:S1C1/5/19H1L.1-5(_6/4_5){4}-6	0	+	122477029	122479400	209166199
chr1_MATERNAL	122479400	122483139	#214:S1C1/5/19H1L.1-5(_6/4_5){8}-6	0	+	122479400	122483139	209166199
chr1_MATERNAL	122483139	122485857	#215:S1C1/5/19H1L.1-5(_6/4_5){2}_4-5(_6/4_5){2}-6	0	+	122483139	122485857	130,0,255
chr1_MATERNAL	122485857	122488577	#216:S1C1/5/19H1L.1-5(_6/4_5){5}-6	0	+	122485857	122488577	209166199
chr1_MATERNAL	122488577	122492996	#217:S1C1/5/19H1L.1-5(_6/4_5){4}_4-5(_6/4_5){5}-6	0	+	122488577	122492996	130,0,255
chr1_MATERNAL	122492996	122494356	#218:S1C1/5/19H1L.5(_6/4_5){3}-6	0	+	122492996	122494356	255,0,255
chr1_MATERNAL	122494356	122498091	#219:S1C1/5/19H1L.1-5(_6/4_5){8}-6	0	+	122494356	122498091	209166199
chr1_MATERNAL	122498091	122501146	#220:S1C1/5/19H1L.1-5(_6/4_5){6}-6	0	+	122498091	122501146	209166199
chr1_MATERNAL	122501146	122501826	#221:S1C1/5/19H1L.5(_6/4_5){1}-6	0	+	122501146	122501826	255,0,255
chr1_MATERNAL	122501826	122504541	#222:S1C1/5/19H1L.1-5(_6/4_5){5}-6	0	+	122501826	122504541	209166199
chr1_MATERNAL	122504541	122506237	#223:S1C1/5/19H1L.1-5(_6/4_5){2}-6	0	+	122504541	122506237	209166199
chr1_MATERNAL	122506237	122507932	#224:S1C1/5/19H1L.1-5(_6/4_5){2}-6	0	+	122506237	122507932	209166199
chr1_MATERNAL	122507932	122510650	#225:S1C1/5/19H1L.1-5(_6/4_5){2}_4-5(_6/4_5){2}-6	0	+	122507932	122510650	130,0,255
chr1_MATERNAL	122510650	122512690	#226:S1C1/5/19H1L.1-3(_6/4_5){4}-6	0	+	122510650	122512690	185195156
chr1_MATERNAL	122512690	122516771	#227:S1C1/5/19H1L.1-5(_6/4_5){9}-6	0	+	122512690	122516771	209166199
chr1_MATERNAL	122516771	122519151	#228:S1C1/5/19H1L.1-5(_6/4_5){4}-6	0	+	122516771	122519151	209166199
chr1_MATERNAL	122519151	122522721	#229:S1C1/5/19H1L.1-5(_6/4_5){7}_6/4_5	0	+	122519151	122522721	255,0,255
chr1_MATERNAL	122522891	122526290	#230:S1C1/5/19H1L.1-5(_6/4_5){7}-6	0	+	122522891	122526290	209166199
chr1_MATERNAL	122526290	122528841	#231:S1C1/5/19H1L.1-5(_6/4_5){4}_6/4_5	0	+	122526290	122528841	255,0,255
chr1_MATERNAL	122529012	122532751	#232:S1C1/5/19H1L.1-5(_6/4_5){8}-6	0	+	122529012	122532751	209166199
chr1_MATERNAL	122532751	122534790	#233:S1C1/5/19H1L.1-5(_6/4_5){3}-6	0	+	122532751	122534790	209166199
chr1_MATERNAL	122534790	122536485	#234:S1C1/5/19H1L.1-5(_6/4_5){2}-6	0	+	122534790	122536485	209166199
chr1_MATERNAL	122536485	122537844	#235:S1C1/5/19H1L.1-5(_6/4_5){1}-6	0	+	122536485	122537844	209166199
chr1_MATERNAL	122537844	122539884	#236:S1C1/5/19H1L.1-3(_6/4_5){4}-6	0	+	122537844	122539884	185195156
chr1_MATERNAL	122539884	122544305	#237:S1C1/5/19H1L.1-5(_6/4_5){10}-6	0	+	122539884	122544305	209166199
chr1_MATERNAL	122544305	122548046	#238:S1C1/5/19H1L.1-5(_6/4_5){8}-6	0	+	122544305	122548046	209166199
chr1_MATERNAL	122548046	122550426	#239:S1C1/5/19H1L.1-5(_6/4_5){4}-6	0	+	122548046	122550426	209166199
chr1_MATERNAL	122550426	122551786	#240:S1C1/5/19H1L.1-5(_6/4_5){1}-6	0	+	122550426	122551786	209166199
chr1_MATERNAL	122551786	122553145	#241:S1C1/5/19H1L.1-5(_6/4_5){1}-6	0	+	122551786	122553145	209166199
chr1_MATERNAL	122553145	122555525	#242:S1C1/5/19H1L.1-3(_6/4_5){2}_6/4_5/3_4-5(_6/4_5){1}-6	0	+	122553145	122555525	255130
chr1_MATERNAL	122555525	122556884	#243:S1C1/5/19H1L.1-5(_6/4_5){1}-6	0	+	122555525	122556884	209166199
chr1_MATERNAL	122556884	122558924	#244:S1C1/5/19H1L.1-3(_6/4_5){4}-6	0	+	122556884	122558924	185195156
chr1_MATERNAL	122558924	122563345	#245:S1C1/5/19H1L.1-5(_6/4_5){10}-6	0	+	122558924	122563345	209166199
chr1_MATERNAL	122563345	122567086	#246:S1C1/5/19H1L.1-5(_6/4_5){8}-6	0	+	122563345	122567086	209166199
chr1_MATERNAL	122567086	122569466	#247:S1C1/5/19H1L.1-5(_6/4_5){4}-6	0	+	122567086	122569466	209166199
chr1_MATERNAL	122569466	122572867	#248:S1C1/5/19H1L.1-5(_6/4_5){7}-6	0	+	122569466	122572867	209166199
chr1_MATERNAL	122572867	122577459	#249:S1C1/5/19H1L.1-5(_6/4_5){10}_6/4_5	0	+	122572867	122577459	255,0,255
chr1_MATERNAL	122577629	122581368	#250:S1C1/5/19H1L.1-5(_6/4_5){8}-6	0	+	122577629	122581368	209166199
chr1_MATERNAL	122581368	122583067	#251:S1C1/5/19H1L.1-5(_6/4_5){2}-6	0	+	122581368	122583067	209166199
chr1_MATERNAL	122583067	122585448	#252:S1C1/5/19H1L.1-5(_6/4_5){4}-6	0	+	122583067	122585448	209166199
chr1_MATERNAL	122585448	122587147	#253:S1C1/5/19H1L.1-5(_6/4_5){2}-6	0	+	122585448	122587147	209166199
chr1_MATERNAL	122587147	122588506	#254:S1C1/5/19H1L.1-5(_6/4_5){1}-6	0	+	122587147	122588506	209166199
chr1_MATERNAL	122588506	122591567	#255:S1C1/5/19H1L.1-5(_6/4_5){6}-6	0	+	122588506	122591567	209166199
chr1_MATERNAL	122591567	122592583	#256:S1C1/5/19H1L.1-3(_6/4_5){1}-6	0	+	122591567	122592583	185195156
chr1_MATERNAL	122592583	122594964	#257:S1C1/5/19H1L.1-5(_6/4_5){4}-6	0	+	122592583	122594964	209166199
chr1_MATERNAL	122594964	122597340	#258:S1C1/5/19H1L.1-5(_6/4_5){4}-6	0	+	122594964	122597340	209166199
chr1_MATERNAL	122597340	122599380	#259:S1C1/5/19H1L.1-5(_6/4_5){3}-6	0	+	122597340	122599380	209166199
chr1_MATERNAL	122599380	122602099	#260:S1C1/5/19H1L.1-5(_6/4_5){5}-6	0	+	122599380	122602099	209166199
chr1_MATERNAL	122602099	122605159	#261:S1C1/5/19H1L.1-5(_6/4_5){6}-6	0	+	122602099	122605159	209166199
chr1_MATERNAL	122605159	122606859	#262:S1C1/5/19H1L.1-5(_6/4_5){2}-6	0	+	122605159	122606859	209166199
chr1_MATERNAL	122606859	122611619	#263:S1C1/5/19H1L.1-5(_6/4_5){11}-6	0	+	122606859	122611619	209166199
chr1_MATERNAL	122611619	122613319	#264:S1C1/5/19H1L.1-5(_6/4_5){2}-6	0	+	122611619	122613319	209166199
chr1_MATERNAL	122613319	122616039	#265:S1C1/5/19H1L.1-5(_6/4_5){5}-6	0	+	122613319	122616039	209166199
chr1_MATERNAL	122616039	122618759	#266:S1C1/5/19H1L.1-5(_6/4_5){5}-6	0	+	122616039	122618759	209166199
chr1_MATERNAL	122618759	122622158	#267:S1C1/5/19H1L.1-5(_6/4_5){7}-6	0	+	122618759	122622158	209166199
chr1_MATERNAL	122622158	122623858	#268:S1C1/5/19H1L.1-5(_6/4_5){2}-6	0	+	122622158	122623858	209166199
chr1_MATERNAL	122623858	122626578	#269:S1C1/5/19H1L.1-5(_6/4_5){5}-6	0	+	122623858	122626578	209166199
chr1_MATERNAL	122626578	122629294	#270:S1C1/5/19H1L.1-5(_6/4_5){5}-6	0	+	122626578	122629294	209166199
chr1_MATERNAL	122629294	122632014	#271:S1C1/5/19H1L.1-5(_6/4_5){5}-6	0	+	122629294	122632014	209166199
chr1_MATERNAL	122632014	122634734	#272:S1C1/5/19H1L.1-5(_6/4_5){5}-6	0	+	122632014	122634734	209166199
chr1_MATERNAL	122634734	122637454	#273:S1C1/5/19H1L.1-5(_6/4_5){5}-6	0	+	122634734	122637454	209166199
chr1_MATERNAL	122637454	122640174	#274:S1C1/5/19H1L.1-5(_6/4_5){5}-6	0	+	122637454	122640174	209166199
chr1_MATERNAL	122640174	122642894	#275:S1C1/5/19H1L.1-5(_6/4_5){5}-6	0	+	122640174	122642894	209166199
chr1_MATERNAL	122642894	122645614	#276:S1C1/5/19H1L.1-5(_6/4_5){5}-6	0	+	122642894	122645614	209166199
chr1_MATERNAL	122645614	122647994	#277:S1C1/5/19H1L.1-5(_6/4_5){4}-6	0	+	122645614	122647994	209166199
chr1_MATERNAL	122647994	122650714	#278:S1C1/5/19H1L.1-5(_6/4_5){5}-6	0	+	122647994	122650714	209166199
chr1_MATERNAL	122650714	122652414	#279:S1C1/5/19H1L.1-5(_6/4_5){2}-6	0	+	122650714	122652414	209166199
chr1_MATERNAL	122652414	122653396	#280:S1C1/5/19H1L.1(_6/4_5){2}-6	0	+	122652414	122653396	255,0,0
chr1_MATERNAL	122653396	122656116	#281:S1C1/5/19H1L.1-5(_6/4_5){5}-6	0	+	122653396	122656116	209166199
chr1_MATERNAL	122656116	122658836	#282:S1C1/5/19H1L.1-5(_6/4_5){5}-6	0	+	122656116	122658836	209166199
chr1_MATERNAL	122658836	122662237	#283:S1C1/5/19H1L.1-5(_6/4_5){7}-6	0	+	122658836	122662237	209166199
chr1_MATERNAL	122662237	122664957	#284:S1C1/5/19H1L.1-5(_6/4_5){5}-6	0	+	122662237	122664957	209166199
chr1_MATERNAL	122664957	122668358	#285:S1C1/5/19H1L.1-5(_6/4_5){7}-6	0	+	122664957	122668358	209166199
chr1_MATERNAL	122668358	122671078	#286:S1C1/5/19H1L.1-5(_6/4_5){5}-6	0	+	122668358	122671078	209166199
chr1_MATERNAL	122671078	122673798	#287:S1C1/5/19H1L.1-5(_6/4_5){5}-6	0	+	122671078	122673798	209166199
chr1_MATERNAL	122673798	122676518	#288:S1C1/5/19H1L.1-5(_6/4_5){5}-6	0	+	122673798	122676518	209166199
chr1_MATERNAL	122676518	122679238	#289:S1C1/5/19H1L.1-5(_6/4_5){5}-6	0	+	122676518	122679238	209166199
chr1_MATERNAL	122679238	122681958	#290:S1C1/5/19H1L.1-5(_6/4_5){5}-6	0	+	122679238	122681958	209166199
chr1_MATERNAL	122681958	122684678	#291:S1C1/5/19H1L.1-5(_6/4_5){5}-6	0	+	122681958	122684678	209166199
chr1_MATERNAL	122684678	122686378	#292:S1C1/5/19H1L.1-5(_6/4_5){2}-6	0	+	122684678	122686378	209166199
chr1_MATERNAL	122686378	122689098	#293:S1C1/5/19H1L.1-5(_6/4_5){5}-6	0	+	122686378	122689098	209166199
chr1_MATERNAL	122689098	122694200	#294:S1C1/5/19H1L.1-5(_6/4_5){12}-6	0	+	122689098	122694200	209166199
chr1_MATERNAL	122694200	122696920	#295:S1C1/5/19H1L.1-5(_6/4_5){5}-6	0	+	122694200	122696920	209166199
chr1_MATERNAL	122696920	122699640	#296:S1C1/5/19H1L.1-5(_6/4_5){5}-6	0	+	122696920	122699640	209166199
chr1_MATERNAL	122699640	122701340	#297:S1C1/5/19H1L.1-5(_6/4_5){2}-6	0	+	122699640	122701340	209166199
chr1_MATERNAL	122701340	122704060	#298:S1C1/5/19H1L.1-5(_6/4_5){5}-6	0	+	122701340	122704060	209166199
chr1_MATERNAL	122704060	122709162	#299:S1C1/5/19H1L.1-5(_6/4_5){12}-6	0	+	122704060	122709162	209166199
chr1_MATERNAL	122709162	122711882	#300:S1C1/5/19H1L.1-5(_6/4_5){5}-6	0	+	122709162	122711882	209166199
chr1_MATERNAL	122711882	122714602	#301:S1C1/5/19H1L.1-5(_6/4_5){5}-6	0	+	122711882	122714602	209166199
chr1_MATERNAL	122714602	122716302	#302:S1C1/5/19H1L.1-5(_6/4_5){2}-6	0	+	122714602	122716302	209166199
chr1_MATERNAL	122716302	122719022	#303:S1C1/5/19H1L.1-5(_6/4_5){5}-6	0	+	122716302	122719022	209166199
chr1_MATERNAL	122719022	122720722	#304:S1C1/5/19H1L.1-5(_6/4_5){2}-6	0	+	122719022	122720722	209166199
chr1_MATERNAL	122720722	122722422	#305:S1C1/5/19H1L.1-5(_6/4_5){2}_6/4	0	+	122720722	122722422	130255
chr1_MATERNAL	122722423	122723782	#306:S1C1/5/19H1L.1-5(_6/4_5){1}-6	0	+	122722423	122723782	209166199
chr1_MATERNAL	122723782	122726502	#307:S1C1/5/19H1L.1-5(_6/4_5){5}-6	0	+	122723782	122726502	209166199
chr1_MATERNAL	122726502	122728542	#308:S1C1/5/19H1L.1-5(_6/4_5){3}-6	0	+	122726502	122728542	209166199
chr1_MATERNAL	122728542	122730242	#309:S1C1/5/19H1L.1-5(_6/4_5){2}_6/4	0	+	122728542	122730242	130255
chr1_MATERNAL	122730243	122732282	#310:S1C1/5/19H1L.1-5(_6/4_5){3}-6	0	+	122730243	122732282	209166199
chr1_MATERNAL	122732282	122735002	#311:S1C1/5/19H1L.1-5(_6/4_5){5}-6	0	+	122732282	122735002	209166199
chr1_MATERNAL	122735002	122737042	#312:S1C1/5/19H1L.1-5(_6/4_5){3}-6	0	+	122735002	122737042	209166199
chr1_MATERNAL	122737042	122739762	#313:S1C1/5/19H1L.1-5(_6/4_5){5}-6	0	+	122737042	122739762	209166199
chr1_MATERNAL	122739762	122741802	#314:S1C1/5/19H1L.1-5(_6/4_5){3}-6	0	+	122739762	122741802	209166199
chr1_MATERNAL	122741802	122744522	#315:S1C1/5/19H1L.1-5(_6/4_5){5}-6	0	+	122741802	122744522	209166199
chr1_MATERNAL	122744522	122746570	#316:S1C1/5/19H1L.1-5(_6/4_5){3}-6	0	+	122744522	122746570	209166199
chr1_MATERNAL	122746570	122749290	#317:S1C1/5/19H1L.1-5(_6/4_5){5}-6	0	+	122746570	122749290	209166199
chr1_MATERNAL	122749290	122751330	#318:S1C1/5/19H1L.1-5(_6/4_5){3}-6	0	+	122749290	122751330	209166199
chr1_MATERNAL	122751330	122753378	#319:S1C1/5/19H1L.1-5(_6/4_5){3}-6	0	+	122751330	122753378	209166199
chr1_MATERNAL	122753378	122756098	#320:S1C1/5/19H1L.1-5(_6/4_5){5}-6	0	+	122753378	122756098	209166199
chr1_MATERNAL	122756098	122758479	#321:S1C1/5/19H1L.1-5(_6/4_5){4}-6	0	+	122756098	122758479	209166199
chr1_MATERNAL	122758479	122761879	#322:S1C1/5/19H1L.1-5(_6/4_5){7}-6	0	+	122758479	122761879	209166199
chr1_MATERNAL	122761879	122765279	#323:S1C1/5/19H1L.1-5(_6/4_5){7}-6	0	+	122761879	122765279	209166199
chr1_MATERNAL	122765279	122767999	#324:S1C1/5/19H1L.1-5(_6/4_5){5}-6	0	+	122765279	122767999	209166199
chr1_MATERNAL	122767999	122769359	#325:S1C1/5/19H1L.1-5(_6/4_5){1}-6	0	+	122767999	122769359	209166199
chr1_MATERNAL	122769359	122771399	#326:S1C1/5/19H1L.1-5(_6/4_5){3}-6	0	+	122769359	122771399	209166199
chr1_MATERNAL	122771399	122773439	#327:S1C1/5/19H1L.1-5(_6/4_5){3}-6	0	+	122771399	122773439	209166199
chr1_MATERNAL	122773439	122775479	#328:S1C1/5/19H1L.1-5(_6/4_5){3}-6	0	+	122773439	122775479	209166199
chr1_MATERNAL	122775479	122777519	#329:S1C1/5/19H1L.1-5(_6/4_5){3}-6	0	+	122775479	122777519	209166199
chr1_MATERNAL	122777519	122780239	#330:S1C1/5/19H1L.1-5(_6/4_5){5}-6	0	+	122777519	122780239	209166199
chr1_MATERNAL	122780239	122782958	#331:S1C1/5/19H1L.1-5(_6/4_5){5}-6	0	+	122780239	122782958	209166199
chr1_MATERNAL	122782958	122785678	#332:S1C1/5/19H1L.1-5(_6/4_5){5}-6	0	+	122782958	122785678	209166199
chr1_MATERNAL	122785678	122788398	#333:S1C1/5/19H1L.1-5(_6/4_5){5}-6	0	+	122785678	122788398	209166199
chr1_MATERNAL	122788398	122791118	#334:S1C1/5/19H1L.1-5(_6/4_5){5}-6	0	+	122788398	122791118	209166199
chr1_MATERNAL	122791118	122794177	#335:S1C1/5/19H1L.1-5(_6/4_5){6}-6	0	+	122791118	122794177	209166199
chr1_MATERNAL	122794177	122796217	#336:S1C1/5/19H1L.1-5(_6/4_5){3}-6	0	+	122794177	122796217	209166199
chr1_MATERNAL	122796217	122798257	#337:S1C1/5/19H1L.1-5(_6/4_5){3}-6	0	+	122796217	122798257	209166199
chr1_MATERNAL	122798257	122800297	#338:S1C1/5/19H1L.1-5(_6/4_5){3}-6	0	+	122798257	122800297	209166199
chr1_MATERNAL	122800297	122803015	#339:S1C1/5/19H1L.1-5(_6/4_5){5}-6	0	+	122800297	122803015	209166199
chr1_MATERNAL	122803015	122804375	#340:S1C1/5/19H1L.1-5(_6/4_5){1}-6	0	+	122803015	122804375	209166199
chr1_MATERNAL	122804375	122806415	#341:S1C1/5/19H1L.1-5(_6/4_5){3}-6	0	+	122804375	122806415	209166199
chr1_MATERNAL	122806415	122808455	#342:S1C1/5/19H1L.1-5(_6/4_5){3}-6	0	+	122806415	122808455	209166199
chr1_MATERNAL	122808455	122811173	#343:S1C1/5/19H1L.1-5(_6/4_5){5}-6	0	+	122808455	122811173	209166199
chr1_MATERNAL	122811173	122812533	#344:S1C1/5/19H1L.1-5(_6/4_5){1}-6	0	+	122811173	122812533	209166199
chr1_MATERNAL	122812533	122815592	#345:S1C1/5/19H1L.1-5(_6/4_5){6}-6	0	+	122812533	122815592	209166199
chr1_MATERNAL	122815592	122818312	#346:S1C1/5/19H1L.1-5(_6/4_5){5}-6	0	+	122815592	122818312	209166199
chr1_MATERNAL	122818312	122820352	#347:S1C1/5/19H1L.1-5(_6/4_5){3}-6	0	+	122818312	122820352	209166199
chr1_MATERNAL	122820352	122822392	#348:S1C1/5/19H1L.1-5(_6/4_5){3}-6	0	+	122820352	122822392	209166199
chr1_MATERNAL	122822392	122824432	#349:S1C1/5/19H1L.1-5(_6/4_5){3}-6	0	+	122822392	122824432	209166199
chr1_MATERNAL	122824432	122827152	#350:S1C1/5/19H1L.1-5(_6/4_5){5}-6	0	+	122824432	122827152	209166199
chr1_MATERNAL	122827152	122831572	#351:S1C1/5/19H1L.1-5(_6/4_5){10}-6	0	+	122827152	122831572	209166199
chr1_MATERNAL	122831572	122833271	#352:S1C1/5/19H1L.1-5(_6/4_5){2}-6	0	+	122831572	122833271	209166199
chr1_MATERNAL	122833271	122836672	#353:S1C1/5/19H1L.1-5(_6/4_5){7}-6	0	+	122833271	122836672	209166199
chr1_MATERNAL	122836672	122838371	#354:S1C1/5/19H1L.1-5(_6/4_5){2}-6	0	+	122836672	122838371	209166199
chr1_MATERNAL	122838371	122840072	#355:S1C1/5/19H1L.1-5(_6/4_5){2}-6	0	+	122838371	122840072	209166199
chr1_MATERNAL	122840072	122843132	#356:S1C1/5/19H1L.1-5(_6/4_5){6}-6	0	+	122840072	122843132	209166199
chr1_MATERNAL	122843132	122846528	#357:S1C1/5/19H1L.1-5(_6/4_5){7}-6	0	+	122843132	122846528	209166199
chr1_MATERNAL	122846528	122848905	#358:S1C1/5/19H1L.1-5(_6/4_5){4}-6	0	+	122846528	122848905	209166199
chr1_MATERNAL	122848905	122852307	#359:S1C1/5/19H1L.1-5(_6/4_5){7}-6	0	+	122848905	122852307	209166199
chr1_MATERNAL	122852307	122854686	#360:S1C1/5/19H1L.1-5(_6/4_5){4}-6	0	+	122852307	122854686	209166199
chr1_MATERNAL	122854686	122857406	#361:S1C1/5/19H1L.1-5(_6/4_5){5}-6	0	+	122854686	122857406	209166199
chr1_MATERNAL	122857406	122859783	#362:S1C1/5/19H1L.1-5(_6/4_5){4}-6	0	+	122857406	122859783	209166199
chr1_MATERNAL	122859783	122862502	#363:S1C1/5/19H1L.1-5(_6/4_5){5}-6	0	+	122859783	122862502	209166199
chr1_MATERNAL	122862502	122865222	#364:S1C1/5/19H1L.1-5(_6/4_5){5}-6	0	+	122862502	122865222	209166199
chr1_MATERNAL	122865222	122867603	#365:S1C1/5/19H1L.1-5(_6/4_5){4}-6	0	+	122865222	122867603	209166199
chr1_MATERNAL	122867603	122871344	#366:S1C1/5/19H1L.1-5(_6/4_5){8}-6	0	+	122867603	122871344	209166199
chr1_MATERNAL	122871344	122874064	#367:S1C1/5/19H1L.1-5(_6/4_5){5}-6	0	+	122871344	122874064	209166199
chr1_MATERNAL	122874064	122876444	#368:S1C1/5/19H1L.1-4_3-5(_6/4_5){3}-6	0	+	122874064	122876444	255130
chr1_MATERNAL	122876444	122878825	#369:S1C1/5/19H1L.1-5(_6/4_5){4}-6	0	+	122876444	122878825	209166199
chr1_MATERNAL	122878825	122882566	#370:S1C1/5/19H1L.1-5(_6/4_5){8}-6	0	+	122878825	122882566	209166199
chr1_MATERNAL	122882566	122885286	#371:S1C1/5/19H1L.1-5(_6/4_5){5}-6	0	+	122882566	122885286	209166199
chr1_MATERNAL	122885286	122887666	#372:S1C1/5/19H1L.1-4_3-5(_6/4_5){3}-6	0	+	122885286	122887666	255130
chr1_MATERNAL	122887666	122889706	#373:S1C1/5/19H1L.1-5(_6/4_5){3}-6	0	+	122887666	122889706	209166199
chr1_MATERNAL	122889706	122892084	#374:S1C1/5/19H1L.1-5(_6/4_5){4}-6	0	+	122889706	122892084	209166199
chr1_MATERNAL	122892084	122894464	#375:S1C1/5/19H1L.1-4_3-5(_6/4_5){3}-6	0	+	122892084	122894464	255130
chr1_MATERNAL	122894464	122896504	#376:S1C1/5/19H1L.1-5(_6/4_5){3}-6	0	+	122894464	122896504	209166199
chr1_MATERNAL	122896504	122898882	#377:S1C1/5/19H1L.1-5(_6/4_5){4}-6	0	+	122896504	122898882	209166199
chr1_MATERNAL	122898882	122900242	#378:S1C1/5/19H1L.1-5(_6/4_5){1}-6	0	+	122898882	122900242	209166199
chr1_MATERNAL	122900242	122902621	#379:S1C1/5/19H1L.1-5(_6/4_5){4}-6	0	+	122900242	122902621	209166199
chr1_MATERNAL	122902621	122907035	#380:S1C1/5/19H1L.1-5(_6/4_5){10}-6	0	+	122902621	122907035	209166199
chr1_MATERNAL	122907035	122908053	#381:S1C1/5/19H1L.1-6	0	+	122907035	122908053	255,130,0
chr1_MATERNAL	122908053	122911112	#382:S1C1/5/19H1L.1-5(_6/4_5){6}-6	0	+	122908053	122911112	209166199
chr1_MATERNAL	122911112	122913153	#383:S1C1/5/19H1L.1-5(_6/4_5){3}-6	0	+	122911112	122913153	209166199
chr1_MATERNAL	122913153	122917907	#384:S1C1/5/19H1L.1-5(_6/4_5){9}_6/2_3-6	0	+	122913153	122917907	0,0,255
chr1_MATERNAL	122917907	122924365	#385:S1C1/5/19H1L.1-5(_6/4_5){16}-6	0	+	122917907	122924365	209166199
chr1_MATERNAL	122924365	122925381	#386:S1C1/5/19H1L.1-6	0	+	122924365	122925381	255,130,0
chr1_MATERNAL	122925381	122927762	#387:S1C1/5/19H1L.1-5(_6/4_5){4}-6	0	+	122925381	122927762	209166199
chr1_MATERNAL	122927762	122929797	#388:S1C1/5/19H1L.1-5(_6/4_5){3}-6	0	+	122927762	122929797	209166199
chr1_MATERNAL	122929797	122932178	#389:S1C1/5/19H1L.1-5(_6/4_5){4}-6	0	+	122929797	122932178	209166199
chr1_MATERNAL	122932178	122935909	#390:S1C1/5/19H1L.1-5(_6/4_5){8}-6	0	+	122932178	122935909	209166199
chr1_MATERNAL	122935909	122936929	#391:S1C1/5/19H1L.1-6	0	+	122935909	122936929	255,130,0
chr1_MATERNAL	122936929	122941010	#392:S1C1/5/19H1L.1-5(_6/4_5){3}_6/2_3-5(_6/4_5){4}-6	0	+	122936929	122941010	255,0,0
chr1_MATERNAL	122941010	122942706	#393:S1C1/5/19H1L.1-5(_6/4_5){2}-6	0	+	122941010	122942706	209166199
chr1_MATERNAL	122942706	122945087	#394:S1C1/5/19H1L.1-5(_6/4_5){4}-6	0	+	122942706	122945087	209166199
chr1_MATERNAL	122945087	122946107	#395:S1C1/5/19H1L.1-3(_6/4_5){1}-6	0	+	122945087	122946107	185195156
chr1_MATERNAL	122946107	122948148	#396:S1C1/5/19H1L.1-5(_6/4_5){3}-6	0	+	122946107	122948148	209166199
chr1_MATERNAL	122948148	122949508	#397:S1C1/5/19H1L.1-3(_6/4_5){2}-6	0	+	122948148	122949508	185195156
chr1_MATERNAL	122949508	122950864	#398:S1C1/5/19H1L.1-3(_6/4_5){2}-6	0	+	122949508	122950864	185195156
chr1_MATERNAL	122950864	122952560	#399:S1C1/5/19H1L.1-5(_6/4_5){2}-6	0	+	122950864	122952560	209166199
chr1_MATERNAL	122952560	122954601	#400:S1C1/5/19H1L.1-5(_6/4_5){3}-6	0	+	122952560	122954601	209166199
chr1_MATERNAL	122954601	122955961	#401:S1C1/5/19H1L.1-3(_6/4_5){2}-6	0	+	122954601	122955961	185195156
chr1_MATERNAL	122955961	122956980	#402:S1C1/5/19H1L.1-6	0	+	122955961	122956980	255,130,0
chr1_MATERNAL	122956980	122959021	#403:S1C1/5/19H1L.1-5(_6/4_5){3}-6	0	+	122956980	122959021	209166199
chr1_MATERNAL	122959021	122960381	#404:S1C1/5/19H1L.1-3(_6/4_5){2}-6	0	+	122959021	122960381	185195156
chr1_MATERNAL	122960381	122961741	#405:S1C1/5/19H1L.1-3(_6/4_5){2}-6	0	+	122960381	122961741	185195156
chr1_MATERNAL	122961741	122963441	#406:S1C1/5/19H1L.1-5(_6/4_5){2}-6	0	+	122961741	122963441	209166199
chr1_MATERNAL	122963441	122964461	#407:S1C1/5/19H1L.1-3(_6/4_5){1}-6	0	+	122963441	122964461	185195156
chr1_MATERNAL	122964461	122965820	#408:S1C1/5/19H1L.1-5(_6/4_5){1}-6	0	+	122964461	122965820	209166199
chr1_MATERNAL	122965820	122967179	#409:S1C1/5/19H1L.1-5(_6/4_5){1}-6	0	+	122965820	122967179	209166199
chr1_MATERNAL	122967179	122968878	#410:S1C1/5/19H1L.1-5(_6/4_5){2}-6	0	+	122967179	122968878	209166199
chr1_MATERNAL	122968878	122970577	#411:S1C1/5/19H1L.1-5(_6/4_5){2}-6	0	+	122968878	122970577	209166199
chr1_MATERNAL	122970577	122971936	#412:S1C1/5/19H1L.1-5(_6/4_5){1}-6	0	+	122970577	122971936	209166199
chr1_MATERNAL	122971936	122973295	#413:S1C1/5/19H1L.1-5(_6/4_5){1}-6	0	+	122971936	122973295	209166199
chr1_MATERNAL	122973295	122974994	#414:S1C1/5/19H1L.1-5(_6/4_5){2}-6	0	+	122973295	122974994	209166199
chr1_MATERNAL	122974994	122976353	#415:S1C1/5/19H1L.1-5(_6/4_5){1}-6	0	+	122974994	122976353	209166199
chr1_MATERNAL	122976353	122978052	#416:S1C1/5/19H1L.1-5(_6/4_5){2}-6	0	+	122976353	122978052	209166199
chr1_MATERNAL	122978052	122979411	#417:S1C1/5/19H1L.1-5(_6/4_5){1}-6	0	+	122978052	122979411	209166199
chr1_MATERNAL	122979411	122980770	#418:S1C1/5/19H1L.1-5(_6/4_5){1}-6	0	+	122979411	122980770	209166199
chr1_MATERNAL	122980770	122982469	#419:S1C1/5/19H1L.1-5(_6/4_5){2}-6	0	+	122980770	122982469	209166199
chr1_MATERNAL	122982469	122983828	#420:S1C1/5/19H1L.1-5(_6/4_5){1}-6	0	+	122982469	122983828	209166199
chr1_MATERNAL	122983828	122985527	#421:S1C1/5/19H1L.1-5(_6/4_5){2}-6	0	+	122983828	122985527	209166199
chr1_MATERNAL	122985527	122987226	#422:S1C1/5/19H1L.1-5(_6/4_5){2}-6	0	+	122985527	122987226	209166199
chr1_MATERNAL	122987226	122988926	#423:S1C1/5/19H1L.1-5(_6/4_5){2}-6	0	+	122987226	122988926	209166199
chr1_MATERNAL	122988926	122990625	#424:S1C1/5/19H1L.1-5(_6/4_5){2}-6	0	+	122988926	122990625	209166199
chr1_MATERNAL	122990625	122993005	#425:S1C1/5/19H1L.1-5(_6/4_5){4}-6	0	+	122990625	122993005	209166199
chr1_MATERNAL	122993005	122994705	#426:S1C1/5/19H1L.1-5(_6/4_5){2}-6	0	+	122993005	122994705	209166199
chr1_MATERNAL	122994705	122996405	#427:S1C1/5/19H1L.1-5(_6/4_5){2}-6	0	+	122994705	122996405	209166199
chr1_MATERNAL	122996405	122998105	#428:S1C1/5/19H1L.1-5(_6/4_5){2}-6	0	+	122996405	122998105	209166199
chr1_MATERNAL	122998105	122999126	#429:S1C1/5/19H1L.1-6	0	+	122998105	122999126	255,130,0
chr1_MATERNAL	122999126	123000826	#430:S1C1/5/19H1L.1-5(_6/4_5){2}-6	0	+	122999126	123000826	209166199
chr1_MATERNAL	123000826	123002525	#431:S1C1/5/19H1L.1-5(_6/4_5){2}-6	0	+	123000826	123002525	209166199
chr1_MATERNAL	123002525	123004905	#432:S1C1/5/19H1L.1-5(_6/4_5){4}-6	0	+	123002525	123004905	209166199
chr1_MATERNAL	123004905	123006605	#433:S1C1/5/19H1L.1-5(_6/4_5){2}-6	0	+	123004905	123006605	209166199
chr1_MATERNAL	123006605	123008305	#434:S1C1/5/19H1L.1-5(_6/4_5){2}-6	0	+	123006605	123008305	209166199
chr1_MATERNAL	123008305	123010005	#435:S1C1/5/19H1L.1-5(_6/4_5){2}-6	0	+	123008305	123010005	209166199
chr1_MATERNAL	123010005	123012046	#436:S1C1/5/19H1L.1-5(_6/4_5){3}-6	0	+	123010005	123012046	209166199
chr1_MATERNAL	123012046	123014427	#437:S1C1/5/19H1L.1-5(_6/4_5){4}-6	0	+	123012046	123014427	209166199
chr1_MATERNAL	123014427	123016126	#438:S1C1/5/19H1L.1-5(_6/4_5){2}-6	0	+	123014427	123016126	209166199
chr1_MATERNAL	123016126	123017486	#439:S1C1/5/19H1L.1-3(_6/4_5){2}-6	0	+	123016126	123017486	185195156
chr1_MATERNAL	123017486	123019866	#440:S1C1/5/19H1L.1-5(_6/4_5){4}-6	0	+	123017486	123019866	209166199
chr1_MATERNAL	123019866	123021565	#441:S1C1/5/19H1L.1-5(_6/4_5){2}-6	0	+	123019866	123021565	209166199
chr1_MATERNAL	123021565	123022925	#442:S1C1/5/19H1L.1-3(_6/4_5){2}-6	0	+	123021565	123022925	185195156
chr1_MATERNAL	123022925	123025646	#443:S1C1/5/19H1L.1-5(_6/4_5){5}-6	0	+	123022925	123025646	209166199
chr1_MATERNAL	123025646	123027345	#444:S1C1/5/19H1L.1-5(_6/4_5){2}-6	0	+	123025646	123027345	209166199
chr1_MATERNAL	123027345	123029044	#445:S1C1/5/19H1L.1-5(_6/4_5){2}-6	0	+	123027345	123029044	209166199
chr1_MATERNAL	123029044	123030404	#446:S1C1/5/19H1L.1-3(_6/4_5){2}-6	0	+	123029044	123030404	185195156
chr1_MATERNAL	123030404	123032784	#447:S1C1/5/19H1L.1-5(_6/4_5){4}-6	0	+	123030404	123032784	209166199
chr1_MATERNAL	123032784	123034483	#448:S1C1/5/19H1L.1-5(_6/4_5){2}-6	0	+	123032784	123034483	209166199
chr1_MATERNAL	123034483	123035843	#449:S1C1/5/19H1L.1-3(_6/4_5){2}-6	0	+	123034483	123035843	185195156
chr1_MATERNAL	123035843	123038564	#450:S1C1/5/19H1L.1-5(_6/4_5){5}-6	0	+	123035843	123038564	209166199
chr1_MATERNAL	123038564	123040263	#451:S1C1/5/19H1L.1-5(_6/4_5){2}-6	0	+	123038564	123040263	209166199
chr1_MATERNAL	123040263	123041623	#452:S1C1/5/19H1L.1-3(_6/4_5){2}-6	0	+	123040263	123041623	185195156
chr1_MATERNAL	123041623	123044004	#453:S1C1/5/19H1L.1-5(_6/4_5){4}-6	0	+	123041623	123044004	209166199
chr1_MATERNAL	123044004	123045703	#454:S1C1/5/19H1L.1-5(_6/4_5){2}-6	0	+	123044004	123045703	209166199
chr1_MATERNAL	123045703	123047063	#455:S1C1/5/19H1L.1-3(_6/4_5){2}-6	0	+	123045703	123047063	185195156
chr1_MATERNAL	123047063	123048083	#456:S1C1/5/19H1L.1-3(_6/4_5){1}-6	0	+	123047063	123048083	185195156
chr1_MATERNAL	123048083	123050464	#457:S1C1/5/19H1L.1-5(_6/4_5){4}-6	0	+	123048083	123050464	209166199
chr1_MATERNAL	123050464	123052163	#458:S1C1/5/19H1L.1-5(_6/4_5){2}-6	0	+	123050464	123052163	209166199
chr1_MATERNAL	123052163	123054883	#459:S1C1/5/19H1L.1-5(_6/4_5){5}-6	0	+	123052163	123054883	209166199
chr1_MATERNAL	123054883	123057603	#460:S1C1/5/19H1L.1-5(_6/4_5){5}-6	0	+	123054883	123057603	209166199
chr1_MATERNAL	123057603	123060323	#461:S1C1/5/19H1L.1-5(_6/4_5){5}-6	0	+	123057603	123060323	209166199
chr1_MATERNAL	123060323	123063043	#462:S1C1/5/19H1L.1-5(_6/4_5){2}_4-5(_6/4_5){2}-6	0	+	123060323	123063043	130,0,255
chr1_MATERNAL	123063043	123064743	#463:S1C1/5/19H1L.1-5(_6/4_5){2}-6	0	+	123063043	123064743	209166199
chr1_MATERNAL	123064743	123068823	#464:S1C1/5/19H1L.1-5(_6/4_5){2}_4-5(_6/4_5){2}_4-5(_6/4_5){3}-6	0	+	123064743	123068823	255,130,0
chr1_MATERNAL	123068823	123071541	#465:S1C1/5/19H1L.1-5(_6/4_5){2}_4-5(_6/4_5){2}-6	0	+	123068823	123071541	130,0,255
chr1_MATERNAL	123071541	123074261	#466:S1C1/5/19H1L.1-5(_6/4_5){2}_4-5(_6/4_5){2}-6	0	+	123071541	123074261	130,0,255
chr1_MATERNAL	123074261	123076301	#467:S1C1/5/19H1L.1-5(_6/4_5){3}-6	0	+	123074261	123076301	209166199
chr1_MATERNAL	123076301	123077999	#468:S1C1/5/19H1L.1-5(_6/4_5){2}-6	0	+	123076301	123077999	209166199
chr1_MATERNAL	123077999	123080038	#469:S1C1/5/19H1L.1-5(_6/4_5){2}_2/4_5-6	0	+	123077999	123080038	130255
chr1_MATERNAL	123080038	123083098	#470:S1C1/5/19H1L.1-5(_6/4_5){6}-6	0	+	123080038	123083098	209166199
chr1_MATERNAL	123083098	123086158	#471:S1C1/5/19H1L.1-5(_6/4_5){6}-6	0	+	123083098	123086158	209166199
chr1_MATERNAL	123086158	123087858	#472:S1C1/5/19H1L.1-5(_6/4_5){2}-6	0	+	123086158	123087858	209166199
chr1_MATERNAL	123087858	123088877	#473:S1C1/5/19H1L.1-6	0	+	123087858	123088877	255,130,0
chr1_MATERNAL	123088877	123090576	#474:S1C1/5/19H1L.1-3(_6/4_5){3}-6	0	+	123088877	123090576	185195156
chr1_MATERNAL	123090576	123091255	#475:S1C1/5/19H1L.3-6	0	+	123090576	123091255	130,255,0
chr1_MATERNAL	123091255	123092954	#476:S1C1/5/19H1L.1-5(_6/4_5){2}-6	0	+	123091255	123092954	209166199
chr1_MATERNAL	123092954	123095674	#477:S1C1/5/19H1L.1-5(_6/4_5){5}-6	0	+	123092954	123095674	209166199
chr1_MATERNAL	123095674	123097373	#478:S1C1/5/19H1L.1-5(_6/4_5){2}-6	0	+	123095674	123097373	209166199
chr1_MATERNAL	123097373	123099073	#479:S1C1/5/19H1L.3-5(_6/4_5){3}-6	0	+	123097373	123099073	0,0,0
chr1_MATERNAL	123099073	123101793	#480:S1C1/5/19H1L.1-5(_6/4_5){2}_6/4(_6/4_5){2}-6	0	+	123099073	123101793	130,255,0
chr1_MATERNAL	123101793	123103492	#481:S1C1/5/19H1L.1-3(_6/4_5){3}-6	0	+	123101793	123103492	185195156
chr1_MATERNAL	123103492	123104511	#482:S1C1/5/19H1L.3-5(_6/4_5){1}-6	0	+	123103492	123104511	0,0,0
chr1_MATERNAL	123104511	123107231	#483:S1C1/5/19H1L.1-5(_6/4_5){2}_6/4(_6/4_5){2}-6	0	+	123104511	123107231	130,255,0
chr1_MATERNAL	123107231	123108930	#484:S1C1/5/19H1L.1-3(_6/4_5){3}-6	0	+	123107231	123108930	185195156
chr1_MATERNAL	123108930	123109949	#485:S1C1/5/19H1L.3-5(_6/4_5){1}-6	0	+	123108930	123109949	0,0,0
chr1_MATERNAL	123109949	123111648	#486:S1C1/5/19H1L.1-3(_6/4_5){3}-6	0	+	123109949	123111648	185195156
chr1_MATERNAL	123111648	123112327	#487:S1C1/5/19H1L.3-6	0	+	123111648	123112327	130,255,0
chr1_MATERNAL	123112327	123114026	#488:S1C1/5/19H1L.1-3(_6/4_5){3}-6	0	+	123112327	123114026	185195156
chr1_MATERNAL	123114026	123114705	#489:S1C1/5/19H1L.3-6	0	+	123114026	123114705	130,255,0
chr1_MATERNAL	123114705	123116404	#490:S1C1/5/19H1L.1-5(_6/4_5){2}-6	0	+	123114705	123116404	209166199
chr1_MATERNAL	123116404	123118103	#491:S1C1/5/19H1L.1-5(_6/4_5){2}-6	0	+	123116404	123118103	209166199
chr1_MATERNAL	123118103	123120483	#492:S1C1/5/19H1L.3-5(_6/4_5){5}-6	0	+	123118103	123120483	0,0,0
chr1_MATERNAL	123120483	123123543	#493:S1C1/5/19H1L.1-5(_6/4_5){6}-6	0	+	123120483	123123543	209166199
chr1_MATERNAL	123123543	123126263	#494:S1C1/5/19H1L.1-5(_6/4_5){5}-6	0	+	123123543	123126263	209166199
chr1_MATERNAL	123126263	123128982	#495:S1C1/5/19H1L.1-5(_6/4_5){5}-6	0	+	123126263	123128982	209166199
chr1_MATERNAL	123128982	123130681	#496:S1C1/5/19H1L.1-5(_6/4_5){2}-6	0	+	123128982	123130681	209166199
chr1_MATERNAL	123130681	123133740	#497:S1C1/5/19H1L.3-5(_6/4_5){7}-6	0	+	123130681	123133740	0,0,0
chr1_MATERNAL	123133740	123135436	#498:S1C1/5/19H1L.1-3(_6/4_5){3}-6	0	+	123133740	123135436	185195156
chr1_MATERNAL	123135436	123136796	#499:S1C1/5/19H1L.1-3(_6/4_5){2}-6	0	+	123135436	123136796	185195156
chr1_MATERNAL	123136796	123139177	#500:S1C1/5/19H1L.1-3(_6/4_5){5}-6	0	+	123136796	123139177	185195156
chr1_MATERNAL	123139177	123140877	#501:S1C1/5/19H1L.1-5(_6/4_5){2}-6	0	+	123139177	123140877	209166199
chr1_MATERNAL	123140877	123144278	#502:S1C1/5/19H1L.1-5(_6/4_5){7}-6	0	+	123140877	123144278	209166199
chr1_MATERNAL	123144278	123145978	#503:S1C1/5/19H1L.1-5(_6/4_5){2}-6	0	+	123144278	123145978	209166199
chr1_MATERNAL	123145978	123147678	#504:S1C1/5/19H1L.1-5(_6/4_5){2}-6	0	+	123145978	123147678	209166199
chr1_MATERNAL	123147678	123150398	#505:S1C1/5/19H1L.1-5(_6/4_5){5}-6	0	+	123147678	123150398	209166199
chr1_MATERNAL	123150398	123152773	#506:S1C1/5/19H1L.1-5(_6/4_5){4}-6	0	+	123150398	123152773	209166199
chr1_MATERNAL	123152773	123156173	#507:S1C1/5/19H1L.1-5(_6/4_5){7}-6	0	+	123152773	123156173	209166199
chr1_MATERNAL	123156173	123157874	#508:S1C1/5/19H1L.1-5(_6/4_5){2}-6	0	+	123156173	123157874	209166199
chr1_MATERNAL	123157874	123161275	#509:S1C1/5/19H1L.1-5(_6/4_5){7}-6	0	+	123157874	123161275	209166199
chr1_MATERNAL	123161275	123165010	#510:S1C1/5/19H1L.1-5(_6/4_5){5}_4-5(_6/4_5){2}-6	0	+	123161275	123165010	130,0,255
chr1_MATERNAL	123165010	123166370	#511:S1C1/5/19H1L.1-3(_6/4_5){2}-6	0	+	123165010	123166370	185195156
chr1_MATERNAL	123166370	123167730	#512:S1C1/5/19H1L.1-5(_6/4_5){1}-6	0	+	123166370	123167730	209166199
chr1_MATERNAL	123167730	123169769	#513:S1C1/5/19H1L.1-5(_6/4_5){3}-6	0	+	123167730	123169769	209166199
chr1_MATERNAL	123169769	123171809	#514:S1C1/5/19H1L.1-5(_6/4_5){3}-6	0	+	123169769	123171809	209166199
chr1_MATERNAL	123171809	123175551	#515:S1C1/5/19H1L.1-5(_6/4_5){8}-6	0	+	123171809	123175551	209166199
chr1_MATERNAL	123175551	123177590	#516:S1C1/5/19H1L.1-5(_6/4_5){3}-6	0	+	123175551	123177590	209166199
chr1_MATERNAL	123177590	123179630	#517:S1C1/5/19H1L.1-5(_6/4_5){3}-6	0	+	123177590	123179630	209166199
chr1_MATERNAL	123179630	123183370	#518:S1C1/5/19H1L.1-5(_6/4_5){8}-6	0	+	123179630	123183370	209166199
chr1_MATERNAL	123183370	123185745	#519:S1C1/5/19H1L.1-5(_6/4_5){4}-6	0	+	123183370	123185745	209166199
chr1_MATERNAL	123185745	123187106	#520:S1C1/5/19H1L.1-3(_6/4_5){2}-6	0	+	123185745	123187106	185195156
chr1_MATERNAL	123187106	123189145	#521:S1C1/5/19H1L.1-5(_6/4_5){3}-6	0	+	123187106	123189145	209166199
chr1_MATERNAL	123189145	123191185	#522:S1C1/5/19H1L.1-5(_6/4_5){3}-6	0	+	123189145	123191185	209166199
chr1_MATERNAL	123191185	123195266	#523:S1C1/5/19H1L.1-5(_6/4_5){9}-6	0	+	123191185	123195266	209166199
chr1_MATERNAL	123195266	123197646	#524:S1C1/5/19H1L.1-5(_6/4_5){4}-6	0	+	123195266	123197646	209166199
chr1_MATERNAL	123197646	123200706	#525:S1C1/5/19H1L.1-5(_6/4_5){6}-6	0	+	123197646	123200706	209166199
chr1_MATERNAL	123200706	123203085	#526:S1C1/5/19H1L.1-5(_6/4_5){4}-6	0	+	123200706	123203085	209166199
chr1_MATERNAL	123203085	123204785	#527:S1C1/5/19H1L.1-5(_6/4_5){2}-6	0	+	123203085	123204785	209166199
chr1_MATERNAL	123204785	123206146	#528:S1C1/5/19H1L.3(_6/4_5){3}-6	0	+	123204785	123206146	255130
chr1_MATERNAL	123206146	123208527	#529:S1C1/5/19H1L.1-5(_6/4_5){4}-6	0	+	123206146	123208527	209166199
chr1_MATERNAL	123208527	123210908	#530:S1C1/5/19H1L.1-5(_6/4_5){4}-6	0	+	123208527	123210908	209166199
chr1_MATERNAL	123210908	123213289	#531:S1C1/5/19H1L.1-5(_6/4_5){4}-6	0	+	123210908	123213289	209166199
chr1_MATERNAL	123213289	123215670	#532:S1C1/5/19H1L.1-5(_6/4_5){4}-6	0	+	123213289	123215670	209166199
chr1_MATERNAL	123215670	123218051	#533:S1C1/5/19H1L.1-5(_6/4_5){4}-6	0	+	123215670	123218051	209166199
chr1_MATERNAL	123218051	123220432	#534:S1C1/5/19H1L.1-5(_6/4_5){4}-6	0	+	123218051	123220432	209166199
chr1_MATERNAL	123220432	123222813	#535:S1C1/5/19H1L.1-5(_6/4_5){4}-6	0	+	123220432	123222813	209166199
chr1_MATERNAL	123222813	123224512	#536:S1C1/5/19H1L.1-5(_6/4_5){2}-6	0	+	123222813	123224512	209166199
chr1_MATERNAL	123224512	123226553	#537:S1C1/5/19H1L.1-5(_6/4_5){3}-6	0	+	123224512	123226553	209166199
chr1_MATERNAL	123226553	123229953	#538:S1C1/5/19H1L.1-5(_6/4_5){7}-6	0	+	123226553	123229953	209166199
chr1_MATERNAL	123229953	123231994	#539:S1C1/5/19H1L.1-5(_6/4_5){3}-6	0	+	123229953	123231994	209166199
chr1_MATERNAL	123231994	123237434	#540:S1C1/5/19H1L.1-5(_6/4_5){13}-6	0	+	123231994	123237434	209166199
chr1_MATERNAL	123237434	123240154	#541:S1C1/5/19H1L.1-5(_6/4_5){5}-6	0	+	123237434	123240154	209166199
chr1_MATERNAL	123240154	123242874	#542:S1C1/5/19H1L.1-5(_6/4_5){5}-6	0	+	123240154	123242874	209166199
chr1_MATERNAL	123242874	123244574	#543:S1C1/5/19H1L.1-5(_6/4_5){2}-6	0	+	123242874	123244574	209166199
chr1_MATERNAL	123244574	123245556	#544:S1C1/5/19H1L.1(_6/4_5){2}-6	0	+	123244574	123245556	255,0,0
chr1_MATERNAL	123245556	123248276	#545:S1C1/5/19H1L.1-5(_6/4_5){5}-6	0	+	123245556	123248276	209166199
chr1_MATERNAL	123248276	123249976	#546:S1C1/5/19H1L.1-5(_6/4_5){2}-6	0	+	123248276	123249976	209166199
chr1_MATERNAL	123249976	123252355	#547:S1C1/5/19H1L.1-5(_6/4_5){4}-6	0	+	123249976	123252355	209166199
chr1_MATERNAL	123252355	123255075	#548:S1C1/5/19H1L.1-5(_6/4_5){5}-6	0	+	123252355	123255075	209166199
chr1_MATERNAL	123255075	123257455	#549:S1C1/5/19H1L.1-5(_6/4_5){4}-6	0	+	123255075	123257455	209166199
chr1_MATERNAL	123257455	123260175	#550:S1C1/5/19H1L.1-5(_6/4_5){5}-6	0	+	123257455	123260175	209166199
chr1_MATERNAL	123260175	123261875	#551:S1C1/5/19H1L.1-5(_6/4_5){2}-6	0	+	123260175	123261875	209166199
chr1_MATERNAL	123261875	123262857	#552:S1C1/5/19H1L.1(_6/4_5){2}-6	0	+	123261875	123262857	255,0,0
chr1_MATERNAL	123262857	123265578	#553:S1C1/5/19H1L.1-5(_6/4_5){5}_6/4	0	+	123262857	123265578	130255
chr1_MATERNAL	123265579	123267618	#554:S1C1/5/19H1L.1-5(_6/4_5){3}-6	0	+	123265579	123267618	209166199
chr1_MATERNAL	123267618	123269998	#555:S1C1/5/19H1L.1-5(_6/4_5){4}-6	0	+	123267618	123269998	209166199
chr1_MATERNAL	123269998	123272038	#556:S1C1/5/19H1L.1-5(_6/4_5){3}-6	0	+	123269998	123272038	209166199
chr1_MATERNAL	123272038	123274758	#557:S1C1/5/19H1L.1-5(_6/4_5){5}-6	0	+	123272038	123274758	209166199
chr1_MATERNAL	123274758	123276798	#558:S1C1/5/19H1L.1-5(_6/4_5){3}-6	0	+	123274758	123276798	209166199
chr1_MATERNAL	123276798	123279518	#559:S1C1/5/19H1L.1-5(_6/4_5){5}-6	0	+	123276798	123279518	209166199
chr1_MATERNAL	123279518	123282238	#560:S1C1/5/19H1L.1-5(_6/4_5){5}-6	0	+	123279518	123282238	209166199
chr1_MATERNAL	123282238	123283938	#561:S1C1/5/19H1L.1-5(_6/4_5){2}-6	0	+	123282238	123283938	209166199
chr1_MATERNAL	123283938	123285639	#562:S1C1/5/19H1L.1-5(_6/4_5){2}-6	0	+	123283938	123285639	209166199
chr1_MATERNAL	123285639	123286621	#563:S1C1/5/19H1L.1(_6/4_5){2}_6/4	0	+	123285639	123286621	130255
chr1_MATERNAL	123286622	123288661	#564:S1C1/5/19H1L.1-5(_6/4_5){3}-6	0	+	123286622	123288661	209166199
chr1_MATERNAL	123288661	123291381	#565:S1C1/5/19H1L.1-5(_6/4_5){5}-6	0	+	123288661	123291381	209166199
chr1_MATERNAL	123291381	123294101	#566:S1C1/5/19H1L.1-5(_6/4_5){5}-6	0	+	123291381	123294101	209166199
chr1_MATERNAL	123294101	123295801	#567:S1C1/5/19H1L.1-5(_6/4_5){2}-6	0	+	123294101	123295801	209166199
chr1_MATERNAL	123295801	123298522	#568:S1C1/5/19H1L.1-5(_6/4_5){5}-6	0	+	123295801	123298522	209166199
chr1_MATERNAL	123298522	123301242	#569:S1C1/5/19H1L.1-5(_6/4_5){5}-6	0	+	123298522	123301242	209166199
chr1_MATERNAL	123301242	123302942	#570:S1C1/5/19H1L.1-5(_6/4_5){2}-6	0	+	123301242	123302942	209166199
chr1_MATERNAL	123302942	123303959	#571:S1C1/5/19H1L.1-3(_6/4_5){1}-6	0	+	123302942	123303959	185195156
chr1_MATERNAL	123303959	123306680	#572:S1C1/5/19H1L.1-5(_6/4_5){5}-6	0	+	123303959	123306680	209166199
chr1_MATERNAL	123306680	123307700	#573:S1C1/5/19H1L.1-6	0	+	123306680	123307700	255,130,0
chr1_MATERNAL	123307700	123309060	#574:S1C1/5/19H1L.1-5(_6/4_5){1}-6	0	+	123307700	123309060	209166199
chr1_MATERNAL	123309060	123310079	#575:S1C1/5/19H1L.1-6	0	+	123309060	123310079	255,130,0
chr1_MATERNAL	123310079	123311099	#576:S1C1/5/19H1L.1-6	0	+	123310079	123311099	255,130,0
chr1_MATERNAL	123311099	123312459	#577:S1C1/5/19H1L.1-5(_6/4_5){1}-6	0	+	123311099	123312459	209166199
chr1_MATERNAL	123312459	123314159	#578:S1C1/5/19H1L.1-5(_6/4_5){2}-6	0	+	123312459	123314159	209166199
chr1_MATERNAL	123314159	123315179	#579:S1C1/5/19H1L.1-6	0	+	123314159	123315179	255,130,0
chr1_MATERNAL	123315179	123316539	#580:S1C1/5/19H1L.1-5(_6/4_5){1}-6	0	+	123315179	123316539	209166199
chr1_MATERNAL	123316539	123317559	#581:S1C1/5/19H1L.1-6	0	+	123316539	123317559	255,130,0
chr1_MATERNAL	123317559	123318919	#582:S1C1/5/19H1L.1-5(_6/4_5){1}-6	0	+	123317559	123318919	209166199
chr1_MATERNAL	123318919	123320959	#583:S1C1/5/19H1L.1-5(_6/4_5){3}-6	0	+	123318919	123320959	209166199
chr1_MATERNAL	123320959	123324699	#584:S1C1/5/19H1L.1-5(_6/4_5){8}-6	0	+	123320959	123324699	209166199
chr1_MATERNAL	123324699	123326058	#585:S1C1/5/19H1L.1-5(_6/4_5){1}-6	0	+	123324699	123326058	209166199
chr1_MATERNAL	123326058	123327758	#586:S1C1/5/19H1L.1-5(_6/4_5){2}-6	0	+	123326058	123327758	209166199
chr1_MATERNAL	123327758	123330478	#587:S1C1/5/19H1L.1-5(_6/4_5){5}-6	0	+	123327758	123330478	209166199
chr1_MATERNAL	123330478	123333198	#588:S1C1/5/19H1L.1-5(_6/4_5){5}-6	0	+	123330478	123333198	209166199
chr1_MATERNAL	123333198	123335918	#589:S1C1/5/19H1L.1-4(_6/4_5){5}-6	0	+	123333198	123335918	130255
chr1_MATERNAL	123335918	123337958	#590:S1C1/5/19H1L.1-5(_6/4_5){3}-6	0	+	123335918	123337958	209166199
chr1_MATERNAL	123337958	123339998	#591:S1C1/5/19H1L.1-5(_6/4_5){3}-6	0	+	123337958	123339998	209166199
chr1_MATERNAL	123339998	123342718	#592:S1C1/5/19H1L.1-5(_6/4_5){5}-6	0	+	123339998	123342718	209166199
chr1_MATERNAL	123342718	123350538	#593:S1C1/5/19H1L.1-5(_6/4_5){4}_4-5(_6/4_5){4}_4-5(_6/4_5){4}_4-5(_6/4_5){5}-6	0	+	123342718	123350538	0,0,255
chr1_MATERNAL	123350538	123352578	#594:S1C1/5/19H1L.1-5(_6/4_5){3}-6	0	+	123350538	123352578	209166199
chr1_MATERNAL	123352578	123355298	#595:S1C1/5/19H1L.1-5(_6/4_5){5}-6	0	+	123352578	123355298	209166199
chr1_MATERNAL	123355298	123356658	#596:S1C1/5/19H1L.1-5(_6/4_5){1}-6	0	+	123355298	123356658	209166199
chr1_MATERNAL	123356658	123359378	#597:S1C1/5/19H1L.1-5(_6/4_5){5}-6	0	+	123356658	123359378	209166199
chr1_MATERNAL	123359378	123363798	#598:S1C1/5/19H1L.1-5(_6/4_5){4}_4-5(_6/4_5){5}-6	0	+	123359378	123363798	130,0,255
chr1_MATERNAL	123363798	123365498	#599:S1C1/5/19H1L.1-5(_6/4_5){2}-6	0	+	123363798	123365498	209166199
chr1_MATERNAL	123365498	123367538	#600:S1C1/5/19H1L.1-5(_6/4_5){3}-6	0	+	123365498	123367538	209166199
chr1_MATERNAL	123367538	123369578	#601:S1C1/5/19H1L.1-5(_6/4_5){3}-6	0	+	123367538	123369578	209166199
chr1_MATERNAL	123369578	123370938	#602:S1C1/5/19H1L.1-5(_6/4_5){1}-6	0	+	123369578	123370938	209166199
chr1_MATERNAL	123370938	123373658	#603:S1C1/5/19H1L.1-5(_6/4_5){5}-6	0	+	123370938	123373658	209166199
chr1_MATERNAL	123373658	123376377	#604:S1C1/5/19H1L.1-5(_6/4_5){5}-6	0	+	123373658	123376377	209166199
chr1_MATERNAL	123376377	123377735	#605:S1C1/5/19H1L.1-5(_6/4_5){1}-6	0	+	123376377	123377735	209166199
chr1_MATERNAL	123377735	123379434	#606:S1C1/5/19H1L.1-5(_6/4_5){2}-6	0	+	123377735	123379434	209166199
chr1_MATERNAL	123379434	123381134	#607:S1C1/5/19H1L.1-5(_6/4_5){2}-6	0	+	123379434	123381134	209166199
chr1_MATERNAL	123381134	123384194	#608:S1C1/5/19H1L.1-5(_6/4_5){6}-6	0	+	123381134	123384194	209166199
chr1_MATERNAL	123384194	123386573	#609:S1C1/5/19H1L.1-5(_6/4_5){4}-6	0	+	123384194	123386573	209166199
chr1_MATERNAL	123386573	123389633	#610:S1C1/5/19H1L.1-5(_6/4_5){6}-6	0	+	123386573	123389633	209166199
chr1_MATERNAL	123389633	123392010	#611:S1C1/5/19H1L.1-5(_6/4_5){4}-6	0	+	123389633	123392010	209166199
chr1_MATERNAL	123392010	123394730	#612:S1C1/5/19H1L.1-5(_6/4_5){5}-6	0	+	123392010	123394730	209166199
chr1_MATERNAL	123394730	123397450	#613:S1C1/5/19H1L.1-5(_6/4_5){5}-6	0	+	123394730	123397450	209166199
chr1_MATERNAL	123397450	123398810	#614:S1C1/5/19H1L.1-5(_6/4_5){1}-6	0	+	123397450	123398810	209166199
chr1_MATERNAL	123398810	123400851	#615:S1C1/5/19H1L.1-5(_6/4_5){3}-6	0	+	123398810	123400851	209166199
chr1_MATERNAL	123400851	123402891	#616:S1C1/5/19H1L.1-5(_6/4_5){3}-6	0	+	123400851	123402891	209166199
chr1_MATERNAL	123402891	123405269	#617:S1C1/5/19H1L.1-5(_6/4_5){4}-6	0	+	123402891	123405269	209166199
chr1_MATERNAL	123405269	123407305	#618:S1C1/5/19H1L.1-5(_6/4_5){3}-6	0	+	123405269	123407305	209166199
chr1_MATERNAL	123407305	123408666	#619:S1C1/5/19H1L.1-2_5(_6/4_5){2}-6	0	+	123407305	123408666	0,0,0
chr1_MATERNAL	123408666	123413088	#620:S1C1/5/19H1L.1-5(_6/4_5){10}-6	0	+	123408666	123413088	209166199
chr1_MATERNAL	123413088	123415807	#621:S1C1/5/19H1L.1-5(_6/4_5){5}-6	0	+	123413088	123415807	209166199
chr1_MATERNAL	123415807	123418188	#622:S1C1/5/19H1L.1-5(_6/4_5){4}-6	0	+	123415807	123418188	209166199
chr1_MATERNAL	123418188	123420568	#623:S1C1/5/19H1L.1-5(_6/4_5){4}-6	0	+	123418188	123420568	209166199
chr1_MATERNAL	123420568	123422268	#624:S1C1/5/19H1L.1-5(_6/4_5){2}-6	0	+	123420568	123422268	209166199
chr1_MATERNAL	123422268	123426348	#625:S1C1/5/19H1L.1-5(_6/4_5){9}-6	0	+	123422268	123426348	209166199
chr1_MATERNAL	123426348	123428048	#626:S1C1/5/19H1L.1-5(_6/4_5){2}-6	0	+	123426348	123428048	209166199
chr1_MATERNAL	123428048	123429370	#627:S1C1/5/19H1L.1(_6/4_5){3}-6	0	+	123428048	123429370	255,0,0
chr1_MATERNAL	123429370	123431410	#628:S1C1/5/19H1L.1-5(_6/4_5){3}-6	0	+	123429370	123431410	209166199
chr1_MATERNAL	123431410	123433448	#629:S1C1/5/19H1L.1-5(_6/4_5){3}-6	0	+	123431410	123433448	209166199
chr1_MATERNAL	123433448	123435148	#630:S1C1/5/19H1L.1-3(_6/4_5){3}-6	0	+	123433448	123435148	185195156
chr1_MATERNAL	123435148	123437868	#631:S1C1/5/19H1L.1-3(_6/4_5){6}-6	0	+	123435148	123437868	185195156
chr1_MATERNAL	123437868	123440585	#632:S1C1/5/19H1L.1-5(_6/4_5){5}-6	0	+	123437868	123440585	209166199
chr1_MATERNAL	123440585	123443305	#633:S1C1/5/19H1L.1-5(_6/4_5){5}-6	0	+	123440585	123443305	209166199
chr1_MATERNAL	123443305	123445345	#634:S1C1/5/19H1L.1-5(_6/4_5){3}-6	0	+	123443305	123445345	209166199
chr1_MATERNAL	123445345	123447382	#635:S1C1/5/19H1L.1-5(_6/4_5){3}-6	0	+	123445345	123447382	209166199
chr1_MATERNAL	123447382	123450102	#636:S1C1/5/19H1L.1-5(_6/4_5){5}-6	0	+	123447382	123450102	209166199
chr1_MATERNAL	123450102	123452141	#637:S1C1/5/19H1L.1-5(_6/4_5){3}-6	0	+	123450102	123452141	209166199
chr1_MATERNAL	123452141	123453462	#638:S1C1/5/19H1L.1(_6/4_5){3}-6	0	+	123452141	123453462	255,0,0
chr1_MATERNAL	123453462	123455502	#639:S1C1/5/19H1L.1-5(_6/4_5){3}-6	0	+	123453462	123455502	209166199
chr1_MATERNAL	123455502	123456823	#640:S1C1/5/19H1L.1(_6/4_5){3}-6	0	+	123455502	123456823	255,0,0
chr1_MATERNAL	123456823	123458523	#641:S1C1/5/19H1L.1-5(_6/4_5){2}-6	0	+	123456823	123458523	209166199
chr1_MATERNAL	123458523	123461579	#642:S1C1/5/19H1L.1-3(_6/4_5){2}_4-5(_6/4_5){4}-6	0	+	123458523	123461579	130,0,255
chr1_MATERNAL	123461579	123462939	#643:S1C1/5/19H1L.1-3(_6/4_5){2}-6	0	+	123461579	123462939	185195156
chr1_MATERNAL	123462939	123464639	#644:S1C1/5/19H1L.1-5(_6/4_5){2}_6/4	0	+	123462939	123464639	130255
chr1_MATERNAL	123464640	123466338	#645:S1C1/5/19H1L.1-5(_6/4_5){2}-6	0	+	123464640	123466338	209166199
chr1_MATERNAL	123466338	123469058	#646:S1C1/5/19H1L.1-5(_6/4_5){5}-6	0	+	123466338	123469058	209166199
chr1_MATERNAL	123469058	123471437	#647:S1C1/5/19H1L.1-5(_6/4_5){4}-6	0	+	123469058	123471437	209166199
chr1_MATERNAL	123471437	123474497	#648:S1C1/5/19H1L.1-5(_6/4_5){6}-6	0	+	123471437	123474497	209166199
chr1_MATERNAL	123474497	123476876	#649:S1C1/5/19H1L.1-5(_6/4_5){4}-6	0	+	123474497	123476876	209166199
chr1_MATERNAL	123476876	123479936	#650:S1C1/5/19H1L.1-5(_6/4_5){6}-6	0	+	123476876	123479936	209166199
chr1_MATERNAL	123479936	123482315	#651:S1C1/5/19H1L.1-5(_6/4_5){4}-6	0	+	123479936	123482315	209166199
chr1_MATERNAL	123482315	123485034	#652:S1C1/5/19H1L.1-5(_6/4_5){5}-6	0	+	123482315	123485034	209166199
chr1_MATERNAL	123485034	123486733	#653:S1C1/5/19H1L.1-5(_6/4_5){2}-6	0	+	123485034	123486733	209166199
chr1_MATERNAL	123486733	123488773	#654:S1C1/5/19H1L.1-5(_6/4_5){3}-6	0	+	123486733	123488773	209166199
chr1_MATERNAL	123488773	123490813	#655:S1C1/5/19H1L.1-3(_6/4_5){4}-6	0	+	123488773	123490813	185195156
chr1_MATERNAL	123490813	123494551	#656:S1C1/5/19H1L.1-5(_6/4_5){8}-6	0	+	123490813	123494551	209166199
chr1_MATERNAL	123494551	123496930	#657:S1C1/5/19H1L.1-5(_6/4_5){4}-6	0	+	123494551	123496930	209166199
chr1_MATERNAL	123496930	123498969	#658:S1C1/5/19H1L.1-5(_6/4_5){3}-6	0	+	123496930	123498969	209166199
chr1_MATERNAL	123498969	123501348	#659:S1C1/5/19H1L.1-5(_6/4_5){4}-6	0	+	123498969	123501348	209166199
chr1_MATERNAL	123501348	123502368	#660:S1C1/5/19H1L.1-6	0	+	123501348	123502368	255,130,0
chr1_MATERNAL	123502368	123506101	#661:S1C1/5/19H1L.1-5(_6/4_5){8}-6	0	+	123502368	123506101	209166199
chr1_MATERNAL	123506101	123508144	#662:S1C1/5/19H1L.1-5(_6/4_5){3}-6	0	+	123506101	123508144	209166199
chr1_MATERNAL	123508144	123510183	#663:S1C1/5/19H1L.1-5(_6/4_5){3}-6	0	+	123508144	123510183	209166199
chr1_MATERNAL	123510183	123511203	#664:S1C1/5/19H1L.1-6	0	+	123510183	123511203	255,130,0
chr1_MATERNAL	123511203	123515281	#665:S1C1/5/19H1L.1-5(_6/4_5){9}-6	0	+	123511203	123515281	209166199
chr1_MATERNAL	123515281	123516301	#666:S1C1/5/19H1L.1-6	0	+	123515281	123516301	255,130,0
chr1_MATERNAL	123516301	123522760	#667:S1C1/5/19H1L.1-5(_6/4_5){16}-6	0	+	123516301	123522760	209166199
chr1_MATERNAL	123522760	123525477	#668:S1C1/5/19H1L.1-5(_6/4_5){5}-6	0	+	123522760	123525477	209166199
chr1_MATERNAL	123525477	123527512	#669:S1C1/5/19H1L.1-5(_6/4_5){3}-6	0	+	123525477	123527512	209166199
chr1_MATERNAL	123527512	123529547	#670:S1C1/5/19H1L.1-5(_6/4_5){3}-6	0	+	123527512	123529547	209166199
chr1_MATERNAL	123529547	123531243	#671:S1C1/5/19H1L.1-5(_6/4_5){2}-6	0	+	123529547	123531243	209166199
chr1_MATERNAL	123531243	123533624	#672:S1C1/5/19H1L.1-5(_6/4_5){4}-6	0	+	123531243	123533624	209166199
chr1_MATERNAL	123533624	123535320	#673:S1C1/5/19H1L.1-5(_6/4_5){2}-6	0	+	123533624	123535320	209166199
chr1_MATERNAL	123535320	123539056	#674:S1C1/5/19H1L.1-5(_6/4_5){8}-6	0	+	123535320	123539056	209166199
chr1_MATERNAL	123539056	123540076	#675:S1C1/5/19H1L.1-6	0	+	123539056	123540076	255,130,0
chr1_MATERNAL	123540076	123547895	#676:S1C1/5/19H1L.1-5(_6/4_5){20}-6	0	+	123540076	123547895	209166199
chr1_MATERNAL	123547895	123550956	#677:S1C1/5/19H1L.1-5(_6/4_5){6}-6	0	+	123547895	123550956	209166199
chr1_MATERNAL	123550956	123553337	#678:S1C1/5/19H1L.1-5(_6/4_5){4}-6	0	+	123550956	123553337	209166199
chr1_MATERNAL	123553337	123555033	#679:S1C1/5/19H1L.1-5(_6/4_5){2}-6	0	+	123553337	123555033	209166199
chr1_MATERNAL	123555033	123557414	#680:S1C1/5/19H1L.1-5(_6/4_5){4}-6	0	+	123555033	123557414	209166199
chr1_MATERNAL	123557414	123558434	#681:S1C1/5/19H1L.1-3(_6/4_5){1}-6	0	+	123557414	123558434	185195156
chr1_MATERNAL	123558434	123561155	#682:S1C1/5/19H1L.1-5(_6/4_5){2}_4-5(_6/4_5){2}-6	0	+	123558434	123561155	130,0,255
chr1_MATERNAL	123561155	123563875	#683:S1C1/5/19H1L.1-5(_6/4_5){2}_4-5(_6/4_5){2}-6	0	+	123561155	123563875	130,0,255
chr1_MATERNAL	123563875	123565235	#684:S1C1/5/19H1L.1-5(_6/4_5){1}-6	0	+	123563875	123565235	209166199
chr1_MATERNAL	123565235	123566595	#685:S1C1/5/19H1L.1-3(_6/4_5){2}-6	0	+	123565235	123566595	185195156
chr1_MATERNAL	123566595	123568975	#686:S1C1/5/19H1L.1-5(_6/4_5){2}_4-5(_6/4_5){1}-6	0	+	123566595	123568975	130,0,255
chr1_MATERNAL	123568975	123571695	#687:S1C1/5/19H1L.1-5(_6/4_5){2}_4-5(_6/4_5){2}-6	0	+	123568975	123571695	130,0,255
chr1_MATERNAL	123571695	123573055	#688:S1C1/5/19H1L.1-5(_6/4_5){1}-6	0	+	123571695	123573055	209166199
chr1_MATERNAL	123573055	123574415	#689:S1C1/5/19H1L.1-3(_6/4_5){2}-6	0	+	123573055	123574415	185195156
chr1_MATERNAL	123574415	123576796	#690:S1C1/5/19H1L.1-5(_6/4_5){4}-6	0	+	123574415	123576796	209166199
chr1_MATERNAL	123576796	123578155	#691:S1C1/5/19H1L.1-5(_6/4_5){1}-6	0	+	123576796	123578155	209166199
chr1_MATERNAL	123578155	123579515	#692:S1C1/5/19H1L.1-3(_6/4_5){2}-6	0	+	123578155	123579515	185195156
chr1_MATERNAL	123579515	123580535	#693:S1C1/5/19H1L.1-3(_6/4_5){1}-6	0	+	123579515	123580535	185195156
chr1_MATERNAL	123580535	123581895	#694:S1C1/5/19H1L.1-3(_6/4_5){2}-6	0	+	123580535	123581895	185195156
chr1_MATERNAL	123581895	123583255	#695:S1C1/5/19H1L.1-3(_6/4_5){2}-6	0	+	123581895	123583255	185195156
chr1_MATERNAL	123583255	123585636	#696:S1C1/5/19H1L.1-5(_6/4_5){4}-6	0	+	123583255	123585636	209166199
chr1_MATERNAL	123585636	123587335	#697:S1C1/5/19H1L.1-5(_6/4_5){2}-6	0	+	123585636	123587335	209166199
chr1_MATERNAL	123587335	123589032	#698:S1C1/5/19H1L.1-5(_6/4_5){2}-6	0	+	123587335	123589032	209166199
chr1_MATERNAL	123589032	123591074	#699:S1C1/5/19H1L.1-5(_6/4_5){3}-6	0	+	123589032	123591074	209166199
chr1_MATERNAL	123591074	123592773	#700:S1C1/5/19H1L.1-5(_6/4_5){2}-6	0	+	123591074	123592773	209166199
chr1_MATERNAL	123592773	123594813	#701:S1C1/5/19H1L.1-5(_6/4_5){3}-6	0	+	123592773	123594813	209166199
chr1_MATERNAL	123594813	123596853	#702:S1C1/5/19H1L.1-5(_6/4_5){3}-6	0	+	123594813	123596853	209166199
chr1_MATERNAL	123596853	123599573	#703:S1C1/5/19H1L.1-5(_6/4_5){5}-6	0	+	123596853	123599573	209166199
chr1_MATERNAL	123599573	123601273	#704:S1C1/5/19H1L.1-5(_6/4_5){2}-6	0	+	123599573	123601273	209166199
chr1_MATERNAL	123601273	123602973	#705:S1C1/5/19H1L.1-5(_6/4_5){2}-6	0	+	123601273	123602973	209166199
chr1_MATERNAL	123602973	123605693	#706:S1C1/5/19H1L.1-5(_6/4_5){2}_4-5(_6/4_5){2}-6	0	+	123602973	123605693	130,0,255
chr1_MATERNAL	123605693	123608753	#707:S1C1/5/19H1L.1-5(_6/4_5){2}_4-5(_6/4_5){3}-6	0	+	123605693	123608753	130,0,255
chr1_MATERNAL	123608753	123612491	#708:S1C1/5/19H1L.1-5(_6/4_5){2}_4-5(_6/4_5){2}_4-5(_6/4_5){2}-6	0	+	123608753	123612491	255,130,0
chr1_MATERNAL	123612491	123615211	#709:S1C1/5/19H1L.1-5(_6/4_5){2}_4-5(_6/4_5){2}-6	0	+	123612491	123615211	130,0,255
chr1_MATERNAL	123615211	123616911	#710:S1C1/5/19H1L.1-5(_6/4_5){2}-6	0	+	123615211	123616911	209166199
chr1_MATERNAL	123616911	123618951	#711:S1C1/5/19H1L.1-5(_6/4_5){3}-6	0	+	123616911	123618951	209166199
chr1_MATERNAL	123618951	123624051	#712:S1C1/5/19H1L.1-5(_6/4_5){12}-6	0	+	123618951	123624051	209166199
chr1_MATERNAL	123624051	123626088	#713:S1C1/5/19H1L.1-5(_6/4_5){3}_6/4	0	+	123624051	123626088	130255
chr1_MATERNAL	123626089	123628128	#714:S1C1/5/19H1L.1-5(_6/4_5){3}_6/4	0	+	123626089	123628128	130255
chr1_MATERNAL	123628129	123630507	#715:S1C1/5/19H1L.1-5(_6/4_5){4}_6/4	0	+	123628129	123630507	130255
chr1_MATERNAL	123630508	123632547	#716:S1C1/5/19H1L.1-5(_6/4_5){3}_6/4	0	+	123630508	123632547	130255
chr1_MATERNAL	123632548	123635268	#717:S1C1/5/19H1L.1-5(_6/4_5){5}-6	0	+	123632548	123635268	209166199
chr1_MATERNAL	123635268	123637649	#718:S1C1/5/19H1L.1-5(_6/4_5){4}-6	0	+	123635268	123637649	209166199
chr1_MATERNAL	123637649	123640371	#719:S1C1/5/19H1L.1-5(_6/4_5){5}-6	0	+	123637649	123640371	209166199
chr1_MATERNAL	123640371	123642411	#720:S1C1/5/19H1L.1-5(_6/4_5){3}-6	0	+	123640371	123642411	209166199
chr1_MATERNAL	123642411	123645472	#721:S1C1/5/19H1L.1-5(_6/4_5){6}-6	0	+	123642411	123645472	209166199
chr1_MATERNAL	123645472	123647512	#722:S1C1/5/19H1L.1-5(_6/4_5){3}-6	0	+	123645472	123647512	209166199
chr1_MATERNAL	123647512	123649892	#723:S1C1/5/19H1L.1-5(_6/4_5){3}_2/4_5-6	0	+	123647512	123649892	130255
chr1_MATERNAL	123649892	123653292	#724:S1C1/5/19H1L.1-5(_6/4_5){7}-6	0	+	123649892	123653292	209166199
chr1_MATERNAL	123653292	123655333	#725:S1C1/5/19H1L.1-5(_6/4_5){2}_2/4_5-6	0	+	123653292	123655333	130255
chr1_MATERNAL	123655333	123658392	#726:S1C1/5/19H1L.1-5(_6/4_5){6}-6	0	+	123655333	123658392	209166199
chr1_MATERNAL	123658392	123661792	#727:S1C1/5/19H1L.1-5(_6/4_5){7}-6	0	+	123658392	123661792	209166199
chr1_MATERNAL	123661792	123663833	#728:S1C1/5/19H1L.1-5(_6/4_5){2}_2/4_5-6	0	+	123661792	123663833	130255
chr1_MATERNAL	123663833	123667233	#729:S1C1/5/19H1L.1-5(_6/4_5){7}-6	0	+	123663833	123667233	209166199
chr1_MATERNAL	123667233	123669273	#730:S1C1/5/19H1L.1-5(_6/4_5){3}-6	0	+	123667233	123669273	209166199
chr1_MATERNAL	123669273	123671653	#731:S1C1/5/19H1L.1-5(_6/4_5){4}-6	0	+	123669273	123671653	209166199
chr1_MATERNAL	123671653	123673352	#732:S1C1/5/19H1L.1-3(_6/4_5){3}-6	0	+	123671653	123673352	185195156
chr1_MATERNAL	123673352	123674031	#733:S1C1/5/19H1L.3-6	0	+	123673352	123674031	130,255,0
chr1_MATERNAL	123674031	123675730	#734:S1C1/5/19H1L.1-5(_6/4_5){2}-6	0	+	123674031	123675730	209166199
chr1_MATERNAL	123675730	123678450	#735:S1C1/5/19H1L.1-5(_6/4_5){5}-6	0	+	123675730	123678450	209166199
chr1_MATERNAL	123678450	123679467	#736:S1C1/5/19H1L.1-6	0	+	123678450	123679467	255,130,0
chr1_MATERNAL	123679467	123681506	#737:S1C1/5/19H1L.1-3(_6/4_5){4}-6	0	+	123679467	123681506	185195156
chr1_MATERNAL	123681506	123684226	#738:S1C1/5/19H1L.1-5(_6/4_5){5}-6	0	+	123681506	123684226	209166199
chr1_MATERNAL	123684226	123685925	#739:S1C1/5/19H1L.1-3(_6/4_5){3}-6	0	+	123684226	123685925	185195156
chr1_MATERNAL	123685925	123686604	#740:S1C1/5/19H1L.3-6	0	+	123685925	123686604	130,255,0
chr1_MATERNAL	123686604	123688303	#741:S1C1/5/19H1L.1-3(_6/4_5){3}-6	0	+	123686604	123688303	185195156
chr1_MATERNAL	123688303	123691023	#742:S1C1/5/19H1L.1-5(_6/4_5){5}-6	0	+	123688303	123691023	209166199
chr1_MATERNAL	123691023	123693403	#743:S1C1/5/19H1L.1-5(_6/4_5){4}-6	0	+	123691023	123693403	209166199
chr1_MATERNAL	123693403	123695102	#744:S1C1/5/19H1L.1-5(_6/4_5){2}-6	0	+	123693403	123695102	209166199
chr1_MATERNAL	123695102	123697482	#745:S1C1/5/19H1L.3-5(_6/4_5){5}-6	0	+	123695102	123697482	0,0,0
chr1_MATERNAL	123697482	123699181	#746:S1C1/5/19H1L.1-5(_6/4_5){2}-6	0	+	123697482	123699181	209166199
chr1_MATERNAL	123699181	123701561	#747:S1C1/5/19H1L.3-5(_6/4_5){5}-6	0	+	123699181	123701561	0,0,0
chr1_MATERNAL	123701561	123703941	#748:S1C1/5/19H1L.1-5(_6/4_5){4}-6	0	+	123701561	123703941	209166199
chr1_MATERNAL	123703941	123705640	#749:S1C1/5/19H1L.1-3(_6/4_5){3}-6	0	+	123703941	123705640	185195156
chr1_MATERNAL	123705640	123706319	#750:S1C1/5/19H1L.3-6	0	+	123705640	123706319	130,255,0
chr1_MATERNAL	123706319	123708019	#751:S1C1/5/19H1L.1-5(_6/4_5){2}-6	0	+	123706319	123708019	209166199
chr1_MATERNAL	123708019	123709718	#752:S1C1/5/19H1L.1-3(_6/4_5){3}-6	0	+	123708019	123709718	185195156
chr1_MATERNAL	123709718	123712098	#753:S1C1/5/19H1L.3-5(_6/4_5){5}-6	0	+	123709718	123712098	0,0,0
chr1_MATERNAL	123712098	123714818	#754:S1C1/5/19H1L.1-5(_6/4_5){5}-6	0	+	123712098	123714818	209166199
chr1_MATERNAL	123714818	123716517	#755:S1C1/5/19H1L.1-5(_6/4_5){2}-6	0	+	123714818	123716517	209166199
chr1_MATERNAL	123716517	123718897	#756:S1C1/5/19H1L.3-5(_6/4_5){5}-6	0	+	123716517	123718897	0,0,0
chr1_MATERNAL	123718897	123721277	#757:S1C1/5/19H1L.1-5(_6/4_5){4}-6	0	+	123718897	123721277	209166199
chr1_MATERNAL	123721277	123723997	#758:S1C1/5/19H1L.1-5(_6/4_5){5}-6	0	+	123721277	123723997	209166199
chr1_MATERNAL	123723997	123725696	#759:S1C1/5/19H1L.1-5(_6/4_5){2}-6	0	+	123723997	123725696	209166199
chr1_MATERNAL	123725696	123728415	#760:S1C1/5/19H1L.1-5(_6/4_5){5}-6	0	+	123725696	123728415	209166199
chr1_MATERNAL	123728415	123730114	#761:S1C1/5/19H1L.1-5(_6/4_5){2}-6	0	+	123728415	123730114	209166199
chr1_MATERNAL	123730114	123731813	#762:S1C1/5/19H1L.1-3(_6/4_5){3}-6	0	+	123730114	123731813	185195156
chr1_MATERNAL	123731813	123734533	#763:S1C1/5/19H1L.1-5(_6/4_5){5}-6	0	+	123731813	123734533	209166199
chr1_MATERNAL	123734533	123737253	#764:S1C1/5/19H1L.1-5(_6/4_5){5}-6	0	+	123734533	123737253	209166199
chr1_MATERNAL	123737253	123738952	#765:S1C1/5/19H1L.1-5(_6/4_5){2}-6	0	+	123737253	123738952	209166199
chr1_MATERNAL	123738952	123740651	#766:S1C1/5/19H1L.1-5(_6/4_5){2}-6	0	+	123738952	123740651	209166199
chr1_MATERNAL	123740651	123742350	#767:S1C1/5/19H1L.1-3(_6/4_5){3}-6	0	+	123740651	123742350	185195156
chr1_MATERNAL	123742350	123744731	#768:S1C1/5/19H1L.3-5(_6/4_5){5}-6	0	+	123742350	123744731	0,0,0
chr1_MATERNAL	123744731	123746430	#769:S1C1/5/19H1L.1-5(_6/4_5){2}-6	0	+	123744731	123746430	209166199
chr1_MATERNAL	123746430	123748129	#770:S1C1/5/19H1L.1-5(_6/4_5){2}-6	0	+	123746430	123748129	209166199
chr1_MATERNAL	123748129	123749828	#771:S1C1/5/19H1L.1-3(_6/4_5){3}-6	0	+	123748129	123749828	185195156
chr1_MATERNAL	123749828	123752208	#772:S1C1/5/19H1L.3-5(_6/4_5){5}-6	0	+	123749828	123752208	0,0,0
chr1_MATERNAL	123752208	123754928	#773:S1C1/5/19H1L.1-5(_6/4_5){5}-6	0	+	123752208	123754928	209166199
chr1_MATERNAL	123754928	123756967	#774:S1C1/5/19H1L.1-5(_6/4_5){3}-6	0	+	123754928	123756967	209166199
chr1_MATERNAL	123756967	123758665	#775:S1C1/5/19H1L.1-5(_6/4_5){2}-6	0	+	123756967	123758665	209166199
chr1_MATERNAL	123758665	123761045	#776:S1C1/5/19H1L.1-5(_6/4_5){4}-6	0	+	123758665	123761045	209166199
chr1_MATERNAL	123761045	123763423	#777:S1C1/5/19H1L.1-5(_6/4_5){4}-6	0	+	123761045	123763423	209166199
chr1_MATERNAL	123763423	123765123	#778:S1C1/5/19H1L.1-5(_6/4_5){2}-6	0	+	123763423	123765123	209166199
chr1_MATERNAL	123765123	123769202	#779:S1C1/5/19H1L.1-5(_6/4_5){2}_2-5(_6/4_5){5}-6	0	+	123765123	123769202	255,0,0
chr1_MATERNAL	123769202	123771242	#780:S1C1/5/19H1L.1-5(_6/4_5){3}-6	0	+	123769202	123771242	209166199
chr1_MATERNAL	123771242	123773962	#781:S1C1/5/19H1L.1-5(_6/4_5){5}-6	0	+	123771242	123773962	209166199
chr1_MATERNAL	123773962	123776000	#782:S1C1/5/19H1L.1-5(_6/4_5){3}-6	0	+	123773962	123776000	209166199
chr1_MATERNAL	123776000	123778720	#783:S1C1/5/19H1L.1-5(_6/4_5){5}-6	0	+	123776000	123778720	209166199
chr1_MATERNAL	123778720	123780420	#784:S1C1/5/19H1L.1-5(_6/4_5){2}-6	0	+	123778720	123780420	209166199
chr1_MATERNAL	123780420	123783142	#785:S1C1/5/19H1L.1-5(_6/4_5){5}-6	0	+	123780420	123783142	209166199
chr1_MATERNAL	123783142	123785864	#786:S1C1/5/19H1L.1-5(_6/4_5){5}-6	0	+	123783142	123785864	209166199
chr1_MATERNAL	123785864	123788586	#787:S1C1/5/19H1L.1-5(_6/4_5){5}-6	0	+	123785864	123788586	209166199
chr1_MATERNAL	123788586	123791308	#788:S1C1/5/19H1L.1-5(_6/4_5){5}-6	0	+	123788586	123791308	209166199
chr1_MATERNAL	123791308	123793690	#789:S1C1/5/19H1L.1-5(_6/4_5){3}_2/4_5-6	0	+	123791308	123793690	130255
chr1_MATERNAL	123793690	123795729	#790:S1C1/5/19H1L.1-5(_6/4_5){3}-6	0	+	123793690	123795729	209166199
chr1_MATERNAL	123795729	123797768	#791:S1C1/5/19H1L.1-5(_6/4_5){3}_6/4	0	+	123795729	123797768	130255
chr1_MATERNAL	123797769	123799468	#792:S1C1/5/19H1L.1-3(_6/4_5){3}-6	0	+	123797769	123799468	185195156
chr1_MATERNAL	123799468	123800826	#793:S1C1/5/19H1L.1-5(_6/4_5){1}-6	0	+	123799468	123800826	209166199
chr1_MATERNAL	123800826	123802184	#794:S1C1/5/19H1L.1-5(_6/4_5){1}-6	0	+	123800826	123802184	209166199
chr1_MATERNAL	123802184	123804563	#795:S1C1/5/19H1L.1-5(_6/4_5){4}-6	0	+	123802184	123804563	209166199
chr1_MATERNAL	123804563	123807283	#796:S1C1/5/19H1L.1-5(_6/4_5){5}-6	0	+	123804563	123807283	209166199
chr1_MATERNAL	123807283	123808982	#797:S1C1/5/19H1L.1-5(_6/4_5){2}_6/4	0	+	123807283	123808982	130255
chr1_MATERNAL	123808983	123811702	#798:S1C1/5/19H1L.1-5(_6/4_5){5}_6/4	0	+	123808983	123811702	130255
chr1_MATERNAL	123811703	123813061	#799:S1C1/5/19H1L.1-3(_6/4_5){2}-6	0	+	123811703	123813061	185195156
chr1_MATERNAL	123813061	123813741	#800:S1C1/5/19H1L.5(_6/4_5){1}-6	0	+	123813061	123813741	255,0,255
chr1_MATERNAL	123813741	123815434	#801:S1C1/5/19H1L.1-5(_6/4_5){2}_6/4	0	+	123813741	123815434	130255
chr1_MATERNAL	123815435	123817474	#802:S1C1/5/19H1L.1-5(_6/4_5){3}-6	0	+	123815435	123817474	209166199
chr1_MATERNAL	123817474	123819514	#803:S1C1/5/19H1L.1-5(_6/4_5){3}-6	0	+	123817474	123819514	209166199
chr1_MATERNAL	123819514	123820193	#804:S1C1/5/19H1L.1-3_6	0	+	123819514	123820193	130,255,0
chr1_MATERNAL	123820193	123823253	#805:S1C1/5/19H1L.1-5(_6/4_5){6}-6	0	+	123820193	123823253	209166199
chr1_MATERNAL	123823253	123824955	#806:S1C1/5/19H1L.1-5(_6/4_5){2}-6	0	+	123823253	123824955	209166199
chr1_MATERNAL	123824955	123826655	#807:S1C1/5/19H1L.1-5(_6/4_5){2}-6	0	+	123824955	123826655	209166199
chr1_MATERNAL	123826655	123829715	#808:S1C1/5/19H1L.1-5(_6/4_5){6}-6	0	+	123826655	123829715	209166199
chr1_MATERNAL	123829715	123833116	#809:S1C1/5/19H1L.1-5(_6/4_5){7}_6/4	0	+	123829715	123833116	130255
chr1_MATERNAL	123833117	123834816	#810:S1C1/5/19H1L.1-3(_6/4_5){3}-6	0	+	123833117	123834816	185195156
chr1_MATERNAL	123834816	123836857	#811:S1C1/5/19H1L.1-5(_6/4_5){2}_2/4_5-6	0	+	123834816	123836857	130255
chr1_MATERNAL	123836857	123839917	#812:S1C1/5/19H1L.1-5(_6/4_5){6}_6/4	0	+	123836857	123839917	130255
chr1_MATERNAL	123839918	123841613	#813:S1C1/5/19H1L.1-3(_6/4_5){3}-6	0	+	123839918	123841613	185195156
chr1_MATERNAL	123841613	123843993	#814:S1C1/5/19H1L.1-5(_6/4_5){4}-6	0	+	123841613	123843993	209166199
chr1_MATERNAL	123843993	123846713	#815:S1C1/5/19H1L.1-5(_6/4_5){5}-6	0	+	123843993	123846713	209166199
chr1_MATERNAL	123846713	123848413	#816:S1C1/5/19H1L.1-5(_6/4_5){2}-6	0	+	123846713	123848413	209166199
chr1_MATERNAL	123848413	123849431	#817:S1C1/5/19H1L.1-6	0	+	123848413	123849431	255,130,0
chr1_MATERNAL	123849431	123852151	#818:S1C1/5/19H1L.1-5(_6/4_5){5}-6	0	+	123849431	123852151	209166199
chr1_MATERNAL	123852151	123854531	#819:S1C1/5/19H1L.1-5(_6/4_5){4}-6	0	+	123852151	123854531	209166199
chr1_MATERNAL	123854531	123855549	#820:S1C1/5/19H1L.1-6	0	+	123854531	123855549	255,130,0
chr1_MATERNAL	123855549	123858269	#821:S1C1/5/19H1L.1-5(_6/4_5){5}-6	0	+	123855549	123858269	209166199
chr1_MATERNAL	123858269	123859969	#822:S1C1/5/19H1L.1-5(_6/4_5){2}-6	0	+	123858269	123859969	209166199
chr1_MATERNAL	123859969	123862689	#823:S1C1/5/19H1L.1-5(_6/4_5){5}-6	0	+	123859969	123862689	209166199
chr1_MATERNAL	123862689	123864389	#824:S1C1/5/19H1L.1-5(_6/4_5){2}-6	0	+	123862689	123864389	209166199
chr1_MATERNAL	123864389	123867108	#825:S1C1/5/19H1L.1-5(_6/4_5){5}-6	0	+	123864389	123867108	209166199
chr1_MATERNAL	123867108	123870166	#826:S1C1/5/19H1L.1-5(_6/4_5){6}-6	0	+	123867108	123870166	209166199
chr1_MATERNAL	123870166	123872202	#827:S1C1/5/19H1L.1-5(_6/4_5){1}_4-5(_6/4_5){1}_6	0	+	123870166	123872202	255255
chr1_MATERNAL	123872202	123874583	#828:S1C1/5/19H1L.1-5(_6/4_5){4}-6	0	+	123872202	123874583	209166199
chr1_MATERNAL	123874583	123876281	#829:S1C1/5/19H1L.1-5(_6/4_5){2}-6	0	+	123874583	123876281	209166199
chr1_MATERNAL	123876281	123878321	#830:S1C1/5/19H1L.1-5(_6/4_5){3}-6	0	+	123876281	123878321	209166199
chr1_MATERNAL	123878321	123880020	#831:S1C1/5/19H1L.1-5(_6/4_5){2}-6	0	+	123878321	123880020	209166199
chr1_MATERNAL	123880020	123882400	#832:S1C1/5/19H1L.1-5(_6/4_5){4}-6	0	+	123880020	123882400	209166199
chr1_MATERNAL	123882400	123884100	#833:S1C1/5/19H1L.1-5(_6/4_5){2}-6	0	+	123882400	123884100	209166199
chr1_MATERNAL	123884100	123885801	#834:S1C1/5/19H1L.1-3(_6/4_5){3}-6	0	+	123884100	123885801	185195156
chr1_MATERNAL	123885801	123886481	#835:S1C1/5/19H1L.1-3_6	0	+	123885801	123886481	130,255,0
chr1_MATERNAL	123886481	123888181	#836:S1C1/5/19H1L.1-5(_6/4_5){2}-6	0	+	123886481	123888181	209166199
chr1_MATERNAL	123888181	123889882	#837:S1C1/5/19H1L.1-3(_6/4_5){3}-6	0	+	123888181	123889882	185195156
chr1_MATERNAL	123889882	123891923	#838:S1C1/5/19H1L.1-3(_6/4_5){4}-6	0	+	123889882	123891923	185195156
chr1_MATERNAL	123891923	123893964	#839:S1C1/5/19H1L.1-3(_6/4_5){4}-6	0	+	123891923	123893964	185195156
chr1_MATERNAL	123893964	123895664	#840:S1C1/5/19H1L.1-5(_6/4_5){2}-6	0	+	123893964	123895664	209166199
chr1_MATERNAL	123895664	123897705	#841:S1C1/5/19H1L.1-3(_6/4_5){4}-6	0	+	123895664	123897705	185195156
chr1_MATERNAL	123897705	123899405	#842:S1C1/5/19H1L.1-5(_6/4_5){2}-6	0	+	123897705	123899405	209166199
chr1_MATERNAL	123899405	123901106	#843:S1C1/5/19H1L.1-3(_6/4_5){3}-6	0	+	123899405	123901106	185195156
chr1_MATERNAL	123901106	123902466	#844:S1C1/5/19H1L.1-3(_6/4_5){2}-6	0	+	123901106	123902466	185195156
chr1_MATERNAL	123902466	123903826	#845:S1C1/5/19H1L.1-5(_6/4_5){1}-6	0	+	123902466	123903826	209166199
chr1_MATERNAL	123903826	123905867	#846:S1C1/5/19H1L.1-3(_6/4_5){4}-6	0	+	123903826	123905867	185195156
chr1_MATERNAL	123905867	123907908	#847:S1C1/5/19H1L.1-3(_6/4_5){4}-6	0	+	123905867	123907908	185195156
chr1_MATERNAL	123907908	123909608	#848:S1C1/5/19H1L.1-5(_6/4_5){2}-6	0	+	123907908	123909608	209166199
chr1_MATERNAL	123909608	123911649	#849:S1C1/5/19H1L.1-3(_6/4_5){4}-6	0	+	123909608	123911649	185195156
chr1_MATERNAL	123911649	123913009	#850:S1C1/5/19H1L.1-3(_6/4_5){2}-6	0	+	123911649	123913009	185195156
chr1_MATERNAL	123913009	123914709	#851:S1C1/5/19H1L.1-5(_6/4_5){2}-6	0	+	123913009	123914709	209166199
chr1_MATERNAL	123914709	123917430	#852:S1C1/5/19H1L.1-3(_6/4_5){6}-6	0	+	123914709	123917430	185195156
chr1_MATERNAL	123917430	123918790	#853:S1C1/5/19H1L.1-3(_6/4_5){2}-6	0	+	123917430	123918790	185195156
chr1_MATERNAL	123918790	123920490	#854:S1C1/5/19H1L.1-5(_6/4_5){2}-6	0	+	123918790	123920490	209166199
chr1_MATERNAL	123920490	123922870	#855:S1C1/5/19H1L.1-5(_6/4_5){4}-6	0	+	123920490	123922870	209166199
chr1_MATERNAL	123922870	123924230	#856:S1C1/5/19H1L.1-3(_6/4_5){2}-6	0	+	123922870	123924230	185195156
chr1_MATERNAL	123924230	123925250	#857:S1C1/5/19H1L.1-3(_6/4_5){1}-6	0	+	123924230	123925250	185195156
chr1_MATERNAL	123925250	123926609	#858:S1C1/5/19H1L.1-5(_6/4_5){1}-6	0	+	123925250	123926609	209166199
chr1_MATERNAL	123926609	123928649	#859:S1C1/5/19H1L.1-5(_6/4_5){3}-6	0	+	123926609	123928649	209166199
chr1_MATERNAL	123928649	123929669	#860:S1C1/5/19H1L.1-3(_6/4_5){1}-6	0	+	123928649	123929669	185195156
chr1_MATERNAL	123929669	123931028	#861:S1C1/5/19H1L.1-5(_6/4_5){1}-6	0	+	123929669	123931028	209166199
chr1_MATERNAL	123931028	123933748	#862:S1C1/5/19H1L.1-5(_6/4_5){5}-6	0	+	123931028	123933748	209166199
chr1_MATERNAL	123933748	123935108	#863:S1C1/5/19H1L.1-3(_6/4_5){2}-6	0	+	123933748	123935108	185195156
chr1_MATERNAL	123935108	123936128	#864:S1C1/5/19H1L.1-3(_6/4_5){1}-6	0	+	123935108	123936128	185195156
chr1_MATERNAL	123936128	123937487	#865:S1C1/5/19H1L.1-5(_6/4_5){1}-6	0	+	123936128	123937487	209166199
chr1_MATERNAL	123937487	123940206	#866:S1C1/5/19H1L.1-5(_6/4_5){5}-6	0	+	123937487	123940206	209166199
chr1_MATERNAL	123940206	123941566	#867:S1C1/5/19H1L.1-3(_6/4_5){2}-6	0	+	123940206	123941566	185195156
chr1_MATERNAL	123941566	123942926	#868:S1C1/5/19H1L.1-5(_6/4_5){1}-6	0	+	123941566	123942926	209166199
chr1_MATERNAL	123942926	123944286	#869:S1C1/5/19H1L.1-3(_6/4_5){2}-6	0	+	123942926	123944286	185195156
chr1_MATERNAL	123944286	123945984	#870:S1C1/5/19H1L.1-5(_6/4_5){2}-6	0	+	123944286	123945984	209166199
chr1_MATERNAL	123945984	123947344	#871:S1C1/5/19H1L.1-5(_6/4_5){1}-6	0	+	123945984	123947344	209166199
chr1_MATERNAL	123947344	123948704	#872:S1C1/5/19H1L.1-5(_6/4_5){1}-6	0	+	123947344	123948704	209166199
chr1_MATERNAL	123948704	123950402	#873:S1C1/5/19H1L.1-5(_6/4_5){2}-6	0	+	123948704	123950402	209166199
chr1_MATERNAL	123950402	123951762	#874:S1C1/5/19H1L.1-5(_6/4_5){1}-6	0	+	123950402	123951762	209166199
chr1_MATERNAL	123951762	123955842	#875:S1C1/5/19H1L.1-5(_6/4_5){9}-6	0	+	123951762	123955842	209166199
chr1_MATERNAL	123955842	123957541	#876:S1C1/5/19H1L.1-5(_6/4_5){2}-6	0	+	123955842	123957541	209166199
chr1_MATERNAL	123957541	123959239	#877:S1C1/5/19H1L.1-3(_6/4_5){3}-6	0	+	123957541	123959239	185195156
chr1_MATERNAL	123959239	123960598	#878:S1C1/5/19H1L.1-5(_6/4_5){1}-6	0	+	123959239	123960598	209166199
chr1_MATERNAL	123960598	123962294	#879:S1C1/5/19H1L.1-5(_6/4_5){2}-6	0	+	123960598	123962294	209166199
chr1_MATERNAL	123962294	123963653	#880:S1C1/5/19H1L.1-5(_6/4_5){1}-6	0	+	123962294	123963653	209166199
chr1_MATERNAL	123963653	123965349	#881:S1C1/5/19H1L.1-5(_6/4_5){2}-6	0	+	123963653	123965349	209166199
chr1_MATERNAL	123965349	123967048	#882:S1C1/5/19H1L.1-5(_6/4_5){2}-6	0	+	123965349	123967048	209166199
chr1_MATERNAL	123967048	123968409	#883:S1C1/5/19H1L.1(_6/4_5){3}-6	0	+	123967048	123968409	255,0,0
chr1_MATERNAL	123968409	123970108	#884:S1C1/5/19H1L.1-5(_6/4_5){2}-6	0	+	123968409	123970108	209166199
chr1_MATERNAL	123970108	123971469	#885:S1C1/5/19H1L.1(_6/4_5){3}-6	0	+	123970108	123971469	255,0,0
chr1_MATERNAL	123971469	123972488	#886:S1C1/5/19H1L.1-6	0	+	123971469	123972488	255,130,0
chr1_MATERNAL	123972488	123974184	#887:S1C1/5/19H1L.1-5(_6/4_5){2}-6	0	+	123972488	123974184	209166199
chr1_MATERNAL	123974184	123975883	#888:S1C1/5/19H1L.1-5(_6/4_5){2}-6	0	+	123974184	123975883	209166199
chr1_MATERNAL	123975883	123977243	#889:S1C1/5/19H1L.1(_6/4_5){3}-6	0	+	123975883	123977243	255,0,0
chr1_MATERNAL	123977243	123978602	#890:S1C1/5/19H1L.1-5(_6/4_5){1}-6	0	+	123977243	123978602	209166199
chr1_MATERNAL	123978602	123980300	#891:S1C1/5/19H1L.1-5(_6/4_5){2}-6	0	+	123978602	123980300	209166199
chr1_MATERNAL	123980300	123982677	#892:S1C1/5/19H1L.3(_6/4_5){6}-6	0	+	123980300	123982677	255130
chr1_MATERNAL	123982677	123984376	#893:S1C1/5/19H1L.3(_6/4_5){4}-6	0	+	123982677	123984376	255130
chr1_MATERNAL	123984376	123987435	#894:S1C1/5/19H1L.1-5(_6/4_5){6}-6	0	+	123984376	123987435	209166199
chr1_MATERNAL	123987435	123990151	#895:S1C1/5/19H1L.3/1_2-5(_6/4_5){1}_6/4(_6/4_5){3}-6	0	+	123987435	123990151	255,130,0
chr1_MATERNAL	123990151	123992871	#896:S1C1/5/19H1L.3/1_2-5(_6/4_5){1}_6/4(_6/4_5){3}-6	0	+	123990151	123992871	255,130,0
chr1_MATERNAL	123992871	123994571	#897:S1C1/5/19H1L.3(_6/4_5){4}-6	0	+	123992871	123994571	255130
chr1_MATERNAL	123994571	123996270	#898:S1C1/5/19H1L.1-5(_6/4_5){2}-6	0	+	123994571	123996270	209166199
chr1_MATERNAL	123996270	123998647	#899:S1C1/5/19H1L.1-5(_6/4_5){4}-6	0	+	123996270	123998647	209166199
chr1_MATERNAL	123998647	124000007	#900:S1C1/5/19H1L.1/5(_6/4_5){3}-6	0	+	123998647	124000007	255,255,0
chr1_MATERNAL	124000007	124001706	#901:S1C1/5/19H1L.1-5(_6/4_5){2}-6	0	+	124000007	124001706	209166199
chr1_MATERNAL	124001706	124004085	#902:S1C1/5/19H1L.1-5(_6/4_5){4}-6	0	+	124001706	124004085	209166199
chr1_MATERNAL	124004085	124006124	#903:S1C1/5/19H1L.1-5(_6/4_5){3}-6	0	+	124004085	124006124	209166199
chr1_MATERNAL	124006124	124007822	#904:S1C1/5/19H1L.1-5(_6/4_5){2}-6	0	+	124006124	124007822	209166199
chr1_MATERNAL	124007822	124010878	#905:S1C1/5/19H1L.1-5(_6/4_5){1}_2-5(_6/4_5){3}-6	0	+	124007822	124010878	255,0,0
chr1_MATERNAL	124010878	124012578	#906:S1C1/5/19H1L.1-3(_6/4_5){3}-6	0	+	124010878	124012578	185195156
chr1_MATERNAL	124012578	124015296	#907:S1C1/5/19H1L.1-3(_6/4_5){6}-6	0	+	124012578	124015296	185195156
chr1_MATERNAL	124015296	124017673	#908:S1C1/5/19H1L.1-5(_6/4_5){4}-6	0	+	124015296	124017673	209166199
chr1_MATERNAL	124017673	124019712	#909:S1C1/5/19H1L.1-5(_6/4_5){3}-6	0	+	124017673	124019712	209166199
chr1_MATERNAL	124019712	124021410	#910:S1C1/5/19H1L.1-5(_6/4_5){2}-6	0	+	124019712	124021410	209166199
chr1_MATERNAL	124021410	124024466	#911:S1C1/5/19H1L.1-5(_6/4_5){1}_2-5(_6/4_5){3}-6	0	+	124021410	124024466	255,0,0
chr1_MATERNAL	124024466	124026166	#912:S1C1/5/19H1L.1-3(_6/4_5){3}-6	0	+	124024466	124026166	185195156
chr1_MATERNAL	124026166	124028884	#913:S1C1/5/19H1L.1-3(_6/4_5){6}-6	0	+	124026166	124028884	185195156
chr1_MATERNAL	124028884	124031593	#914:S1C1/5/19H1L.1-5(_6/4_5){5}-6	0	+	124028884	124031593	209166199
chr1_MATERNAL	124031593	124033969	#915:S1C1/5/19H1L.1-5(_6/4_5){4}-6	0	+	124031593	124033969	209166199
chr1_MATERNAL	124033969	124036689	#916:S1C1/5/19H1L.1-5(_6/4_5){5}-6	0	+	124033969	124036689	209166199
chr1_MATERNAL	124036689	124038728	#917:S1C1/5/19H1L.1-5(_6/4_5){3}-6	0	+	124036689	124038728	209166199
chr1_MATERNAL	124038728	124040428	#918:S1C1/5/19H1L.3(_6/4_5){4}-6	0	+	124038728	124040428	255130
chr1_MATERNAL	124040428	124042128	#919:S1C1/5/19H1L.1-3(_6/4_5){3}-6	0	+	124040428	124042128	185195156
chr1_MATERNAL	124042128	124044165	#920:S1C1/5/19H1L.1-3(_6/4_5){4}-6	0	+	124042128	124044165	185195156
chr1_MATERNAL	124044165	124046882	#921:S1C1/5/19H1L.1-5(_6/4_5){5}-6	0	+	124044165	124046882	209166199
chr1_MATERNAL	124046882	124049602	#922:S1C1/5/19H1L.1-5(_6/4_5){5}-6	0	+	124046882	124049602	209166199
chr1_MATERNAL	124049602	124052660	#923:S1C1/5/19H1L.1-5(_6/4_5){6}-6	0	+	124049602	124052660	209166199
chr1_MATERNAL	124052660	124055381	#924:S1C1/5/19H1L.3/1_2-5(_6/4_5){5}-6	0	+	124052660	124055381	0,0,0
chr1_MATERNAL	124055381	124058440	#925:S1C1/5/19H1L.1-5(_6/4_5){6}-6	0	+	124055381	124058440	209166199
chr1_MATERNAL	124058440	124059795	#926:S1C1/5/19H1L.1-5(_6/4_5){1}-6	0	+	124058440	124059795	209166199
chr1_MATERNAL	124059795	124062514	#927:S1C1/5/19H1L.1-5(_6/4_5){5}-6	0	+	124059795	124062514	209166199
chr1_MATERNAL	124062514	124065230	#928:S1C1/5/19H1L.1-5(_6/4_5){5}-6	0	+	124062514	124065230	209166199
chr1_MATERNAL	124065230	124067608	#929:S1C1/5/19H1L.1-5(_6/4_5){4}-6	0	+	124065230	124067608	209166199
chr1_MATERNAL	124067608	124069646	#930:S1C1/5/19H1L.1-5(_6/4_5){3}-6	0	+	124067608	124069646	209166199
chr1_MATERNAL	124069646	124071341	#931:S1C1/5/19H1L.1-5(_6/4_5){2}-6	0	+	124069646	124071341	209166199
chr1_MATERNAL	124071341	124073376	#932:S1C1/5/19H1L.1-5(_6/4_5){3}-6	0	+	124071341	124073376	209166199
chr1_MATERNAL	124073376	124075076	#933:S1C1/5/19H1L.1-5(_6/4_5){2}-6	0	+	124073376	124075076	209166199
chr1_MATERNAL	124075076	124078132	#934:S1C1/5/19H1L.1-3(_6/4_5){2}_4-5(_6/4_5){4}-6	0	+	124075076	124078132	130,0,255
chr1_MATERNAL	124078132	124079492	#935:S1C1/5/19H1L.1-3(_6/4_5){2}-6	0	+	124078132	124079492	185195156
chr1_MATERNAL	124079492	124082212	#936:S1C1/5/19H1L.1-5(_6/4_5){5}-6	0	+	124079492	124082212	209166199
chr1_MATERNAL	124082212	124084591	#937:S1C1/5/19H1L.1-5(_6/4_5){4}-6	0	+	124082212	124084591	209166199
chr1_MATERNAL	124084591	124087651	#938:S1C1/5/19H1L.1-5(_6/4_5){6}-6	0	+	124084591	124087651	209166199
chr1_MATERNAL	124087651	124090030	#939:S1C1/5/19H1L.1-5(_6/4_5){4}-6	0	+	124087651	124090030	209166199
chr1_MATERNAL	124090030	124092409	#940:S1C1/5/19H1L.1-5(_6/4_5){4}-6	0	+	124090030	124092409	209166199
chr1_MATERNAL	124092409	124095128	#941:S1C1/5/19H1L.1-5(_6/4_5){5}-6	0	+	124092409	124095128	209166199
chr1_MATERNAL	124095128	124096828	#942:S1C1/5/19H1L.1-3(_6/4_5){3}-6	0	+	124095128	124096828	185195156
chr1_MATERNAL	124096828	124098868	#943:S1C1/5/19H1L.1-5(_6/4_5){3}-6	0	+	124096828	124098868	209166199
chr1_MATERNAL	124098868	124102268	#944:S1C1/5/19H1L.1-3(_6/4_5){8}-6	0	+	124098868	124102268	185195156
chr1_MATERNAL	124102268	124104647	#945:S1C1/5/19H1L.1-5(_6/4_5){4}-6	0	+	124102268	124104647	209166199
chr1_MATERNAL	124104647	124105667	#946:S1C1/5/19H1L.1-6	0	+	124104647	124105667	255,130,0
chr1_MATERNAL	124105667	124109400	#947:S1C1/5/19H1L.1-5(_6/4_5){8}-6	0	+	124105667	124109400	209166199
chr1_MATERNAL	124109400	124111103	#948:S1C1/5/19H1L.1-5(_6/4_5){2}-6	0	+	124109400	124111103	209166199
chr1_MATERNAL	124111103	124112123	#949:S1C1/5/19H1L.1-6	0	+	124111103	124112123	255,130,0
chr1_MATERNAL	124112123	124116875	#950:S1C1/5/19H1L.1-5(_6/4_5){11}-6	0	+	124112123	124116875	209166199
chr1_MATERNAL	124116875	124119258	#951:S1C1/5/19H1L.1-5(_6/4_5){4}-6	0	+	124116875	124119258	209166199
chr1_MATERNAL	124119258	124120278	#952:S1C1/5/19H1L.1-6	0	+	124119258	124120278	255,130,0
chr1_MATERNAL	124120278	124123677	#953:S1C1/5/19H1L.1-5(_6/4_5){7}-6	0	+	124120278	124123677	209166199
chr1_MATERNAL	124123677	124125373	#954:S1C1/5/19H1L.1-5(_6/4_5){2}-6	0	+	124123677	124125373	209166199
chr1_MATERNAL	124125373	124127754	#955:S1C1/5/19H1L.1-5(_6/4_5){4}-6	0	+	124125373	124127754	209166199
chr1_MATERNAL	124127754	124129450	#956:S1C1/5/19H1L.1-5(_6/4_5){2}-6	0	+	124127754	124129450	209166199
chr1_MATERNAL	124129450	124133526	#957:S1C1/5/19H1L.1-5(_6/4_5){6}_6/4_5/1_2-6	0	+	124129450	124133526	255,0,255
chr1_MATERNAL	124133526	124143380	#958:S1C1/5/19H1L.1-5(_6/4_5){23}_6/4_5/1_2-6	0	+	124133526	124143380	255,0,255
chr1_MATERNAL	124143380	124156297	#959:S1C1/5/19H1L.1-5(_6/4_5){35}-6	0	+	124143380	124156297	209166199
chr1_MATERNAL	124156297	124159358	#960:S1C1/5/19H1L.1-5(_6/4_5){6}-6	0	+	124156297	124159358	209166199
chr1_MATERNAL	124159358	124161739	#961:S1C1/5/19H1L.1-5(_6/4_5){4}-6	0	+	124159358	124161739	209166199
chr1_MATERNAL	124161739	124163435	#962:S1C1/5/19H1L.1-5(_6/4_5){2}-6	0	+	124161739	124163435	209166199
chr1_MATERNAL	124163435	124165816	#963:S1C1/5/19H1L.1-5(_6/4_5){4}-6	0	+	124163435	124165816	209166199
chr1_MATERNAL	124165816	124168536	#964:S1C1/5/19H1L.1-5(_6/4_5){2}_4-5(_6/4_5){2}-6	0	+	124165816	124168536	130,0,255
chr1_MATERNAL	124168536	124169896	#965:S1C1/5/19H1L.1-5(_6/4_5){1}-6	0	+	124168536	124169896	209166199
chr1_MATERNAL	124169896	124171256	#966:S1C1/5/19H1L.1-3(_6/4_5){2}-6	0	+	124169896	124171256	185195156
chr1_MATERNAL	124171256	124173637	#967:S1C1/5/19H1L.1-5(_6/4_5){4}-6	0	+	124171256	124173637	209166199
chr1_MATERNAL	124173637	124174996	#968:S1C1/5/19H1L.1-5(_6/4_5){1}-6	0	+	124173637	124174996	209166199
chr1_MATERNAL	124174996	124177716	#969:S1C1/5/19H1L.1-5(_6/4_5){2}_4-5(_6/4_5){2}-6	0	+	124174996	124177716	130,0,255
chr1_MATERNAL	124177716	124181797	#970:S1C1/5/19H1L.1-5(_6/4_5){2}_4-5(_6/4_5){6}-6	0	+	124177716	124181797	130,0,255
chr1_MATERNAL	124181797	124183156	#971:S1C1/5/19H1L.1-5(_6/4_5){1}-6	0	+	124181797	124183156	209166199
chr1_MATERNAL	124183156	124184516	#972:S1C1/5/19H1L.1-3(_6/4_5){2}-6	0	+	124183156	124184516	185195156
chr1_MATERNAL	124184516	124187917	#973:S1C1/5/19H1L.1-5(_6/4_5){7}-6	0	+	124184516	124187917	209166199
chr1_MATERNAL	124187917	124189276	#974:S1C1/5/19H1L.1-5(_6/4_5){1}-6	0	+	124187917	124189276	209166199
chr1_MATERNAL	124189276	124190636	#975:S1C1/5/19H1L.1-3(_6/4_5){2}-6	0	+	124189276	124190636	185195156
chr1_MATERNAL	124190636	124193016	#976:S1C1/5/19H1L.1-5(_6/4_5){4}-6	0	+	124190636	124193016	209166199
chr1_MATERNAL	124193016	124195397	#977:S1C1/5/19H1L.1-5(_6/4_5){4}-6	0	+	124193016	124195397	209166199
chr1_MATERNAL	124195397	124196756	#978:S1C1/5/19H1L.1-5(_6/4_5){1}-6	0	+	124195397	124196756	209166199
chr1_MATERNAL	124196756	124198116	#979:S1C1/5/19H1L.1-3(_6/4_5){2}-6	0	+	124196756	124198116	185195156
chr1_MATERNAL	124198116	124200496	#980:S1C1/5/19H1L.1-5(_6/4_5){4}-6	0	+	124198116	124200496	209166199
chr1_MATERNAL	124200496	124202195	#981:S1C1/5/19H1L.1-5(_6/4_5){2}-6	0	+	124200496	124202195	209166199
chr1_MATERNAL	124202195	124203892	#982:S1C1/5/19H1L.1-5(_6/4_5){2}-6	0	+	124202195	124203892	209166199
chr1_MATERNAL	124203892	124205934	#983:S1C1/5/19H1L.1-5(_6/4_5){3}-6	0	+	124203892	124205934	209166199
chr1_MATERNAL	124205934	124207633	#984:S1C1/5/19H1L.1-5(_6/4_5){2}-6	0	+	124205934	124207633	209166199
chr1_MATERNAL	124207633	124209673	#985:S1C1/5/19H1L.1-5(_6/4_5){3}-6	0	+	124207633	124209673	209166199
chr1_MATERNAL	124209673	124215453	#986:S1C1/5/19H1L.1-5(_6/4_5){7}_6/2_3-5(_6/4_5){5}-6	0	+	124209673	124215453	255,0,0
chr1_MATERNAL	124215453	124216470	#987:S1C1/5/19H1L.1-6	0	+	124215453	124216470	255,130,0
chr1_MATERNAL	124216470	124218170	#988:S1C1/5/19H1L.3-5(_6/4_5){3}-6	0	+	124216470	124218170	0,0,0
chr1_MATERNAL	124218170	124220890	#989:S1C1/5/19H1L.1-5(_6/4_5){5}-6	0	+	124218170	124220890	209166199
chr1_MATERNAL	124220890	124222589	#990:S1C1/5/19H1L.1-3(_6/4_5){3}-6	0	+	124220890	124222589	185195156
chr1_MATERNAL	124222589	124223268	#991:S1C1/5/19H1L.3-6	0	+	124222589	124223268	130,255,0
chr1_MATERNAL	124223268	124225307	#992:S1C1/5/19H1L.1-3(_6/4_5){4}-6	0	+	124223268	124225307	185195156
chr1_MATERNAL	124225307	124228027	#993:S1C1/5/19H1L.1-5(_6/4_5){5}-6	0	+	124225307	124228027	209166199
chr1_MATERNAL	124228027	124229726	#994:S1C1/5/19H1L.1-3(_6/4_5){3}-6	0	+	124228027	124229726	185195156
chr1_MATERNAL	124229726	124230405	#995:S1C1/5/19H1L.3-6	0	+	124229726	124230405	130,255,0
chr1_MATERNAL	124230405	124232104	#996:S1C1/5/19H1L.1-3(_6/4_5){3}-6	0	+	124230405	124232104	185195156
chr1_MATERNAL	124232104	124234484	#997:S1C1/5/19H1L.3-5(_6/4_5){5}-6	0	+	124232104	124234484	0,0,0
chr1_MATERNAL	124234484	124237204	#998:S1C1/5/19H1L.1-5(_6/4_5){5}-6	0	+	124234484	124237204	209166199
chr1_MATERNAL	124237204	124238903	#999:S1C1/5/19H1L.1-5(_6/4_5){2}-6	0	+	124237204	124238903	209166199
chr1_MATERNAL	124238903	124241283	#1000:S1C1/5/19H1L.3-5(_6/4_5){5}-6	0	+	124238903	124241283	0,0,0
chr1_MATERNAL	124241283	124243663	#1001:S1C1/5/19H1L.1-5(_6/4_5){4}-6	0	+	124241283	124243663	209166199
chr1_MATERNAL	124243663	124245362	#1002:S1C1/5/19H1L.1-3(_6/4_5){3}-6	0	+	124243663	124245362	185195156
chr1_MATERNAL	124245362	124246041	#1003:S1C1/5/19H1L.3-6	0	+	124245362	124246041	130,255,0
chr1_MATERNAL	124246041	124247741	#1004:S1C1/5/19H1L.1-5(_6/4_5){2}-6	0	+	124246041	124247741	209166199
chr1_MATERNAL	124247741	124249440	#1005:S1C1/5/19H1L.1-3(_6/4_5){3}-6	0	+	124247741	124249440	185195156
chr1_MATERNAL	124249440	124251820	#1006:S1C1/5/19H1L.3-5(_6/4_5){5}-6	0	+	124249440	124251820	0,0,0
chr1_MATERNAL	124251820	124254540	#1007:S1C1/5/19H1L.1-5(_6/4_5){5}-6	0	+	124251820	124254540	209166199
chr1_MATERNAL	124254540	124258621	#1008:S1C1/5/19H1L.1-5(_6/4_5){9}-6	0	+	124254540	124258621	209166199
chr1_MATERNAL	124258621	124261001	#1009:S1C1/5/19H1L.1-5(_6/4_5){4}-6	0	+	124258621	124261001	209166199
chr1_MATERNAL	124261001	124263041	#1010:S1C1/5/19H1L.1-5(_6/4_5){3}-6	0	+	124261001	124263041	209166199
chr1_MATERNAL	124263041	124265932	#1011:S1C1/5/19H1L.1-5_3(_6/4_5){5}-6	0	+	124263041	124265932	255255
chr1_MATERNAL	124265932	124267970	#1012:S1C1/5/19H1L.1-5(_6/4_5){3}-6	0	+	124265932	124267970	209166199
chr1_MATERNAL	124267970	124270690	#1013:S1C1/5/19H1L.1-5(_6/4_5){5}-6	0	+	124267970	124270690	209166199
chr1_MATERNAL	124270690	124272390	#1014:S1C1/5/19H1L.1-5(_6/4_5){2}-6	0	+	124270690	124272390	209166199
chr1_MATERNAL	124272390	124275112	#1015:S1C1/5/19H1L.1-5(_6/4_5){5}-6	0	+	124272390	124275112	209166199
chr1_MATERNAL	124275112	124277834	#1016:S1C1/5/19H1L.1-5(_6/4_5){5}-6	0	+	124275112	124277834	209166199
chr1_MATERNAL	124277834	124280556	#1017:S1C1/5/19H1L.1-5(_6/4_5){5}-6	0	+	124277834	124280556	209166199
chr1_MATERNAL	124280556	124283278	#1018:S1C1/5/19H1L.1-5(_6/4_5){5}-6	0	+	124280556	124283278	209166199
chr1_MATERNAL	124283278	124285999	#1019:S1C1/5/19H1L.1-5(_6/4_5){5}-6	0	+	124283278	124285999	209166199
chr1_MATERNAL	124285999	124288381	#1020:S1C1/5/19H1L.1-5(_6/4_5){3}_2/4_5-6	0	+	124285999	124288381	130255
chr1_MATERNAL	124288381	124290760	#1021:S1C1/5/19H1L.1-5(_6/4_5){4}-6	0	+	124288381	124290760	209166199
chr1_MATERNAL	124290760	124292799	#1022:S1C1/5/19H1L.1-5(_6/4_5){3}_6/4	0	+	124290760	124292799	130255
chr1_MATERNAL	124292800	124294499	#1023:S1C1/5/19H1L.1-3(_6/4_5){3}-6	0	+	124292800	124294499	185195156
chr1_MATERNAL	124294499	124295857	#1024:S1C1/5/19H1L.1-5(_6/4_5){1}-6	0	+	124294499	124295857	209166199
chr1_MATERNAL	124295857	124297215	#1025:S1C1/5/19H1L.1-5(_6/4_5){1}-6	0	+	124295857	124297215	209166199
chr1_MATERNAL	124297215	124299594	#1026:S1C1/5/19H1L.1-5(_6/4_5){4}-6	0	+	124297215	124299594	209166199
chr1_MATERNAL	124299594	124302314	#1027:S1C1/5/19H1L.1-5(_6/4_5){5}-6	0	+	124299594	124302314	209166199
chr1_MATERNAL	124302314	124304013	#1028:S1C1/5/19H1L.1-5(_6/4_5){2}_6/4	0	+	124302314	124304013	130255
chr1_MATERNAL	124304014	124306732	#1029:S1C1/5/19H1L.1-5(_6/4_5){5}_6/4	0	+	124304014	124306732	130255
chr1_MATERNAL	124306733	124308091	#1030:S1C1/5/19H1L.1-3(_6/4_5){2}-6	0	+	124306733	124308091	185195156
chr1_MATERNAL	124308091	124309109	#1031:S1C1/5/19H1L.5(_6/4_5){2}-6	0	+	124308091	124309109	255,0,255
chr1_MATERNAL	124309109	124310802	#1032:S1C1/5/19H1L.1-5(_6/4_5){2}_6/4	0	+	124309109	124310802	130255
chr1_MATERNAL	124310803	124312842	#1033:S1C1/5/19H1L.1-5(_6/4_5){3}-6	0	+	124310803	124312842	209166199
chr1_MATERNAL	124312842	124313521	#1034:S1C1/5/19H1L.1-3_6	0	+	124312842	124313521	130,255,0
chr1_MATERNAL	124313521	124316581	#1035:S1C1/5/19H1L.1-5(_6/4_5){6}-6	0	+	124313521	124316581	209166199
chr1_MATERNAL	124316581	124318282	#1036:S1C1/5/19H1L.1-5(_6/4_5){2}-6	0	+	124316581	124318282	209166199
chr1_MATERNAL	124318282	124319982	#1037:S1C1/5/19H1L.1-5(_6/4_5){2}-6	0	+	124318282	124319982	209166199
chr1_MATERNAL	124319982	124323382	#1038:S1C1/5/19H1L.1-5(_6/4_5){7}_6/4	0	+	124319982	124323382	130255
chr1_MATERNAL	124323383	124325082	#1039:S1C1/5/19H1L.1-3(_6/4_5){3}-6	0	+	124323383	124325082	185195156
chr1_MATERNAL	124325082	124328482	#1040:S1C1/5/19H1L.1-5(_6/4_5){7}_6/4	0	+	124325082	124328482	130255
chr1_MATERNAL	124328483	124330182	#1041:S1C1/5/19H1L.1-3(_6/4_5){3}-6	0	+	124328483	124330182	185195156
chr1_MATERNAL	124330182	124332223	#1042:S1C1/5/19H1L.1-5(_6/4_5){2}_2/4_5-6	0	+	124330182	124332223	130255
chr1_MATERNAL	124332223	124335283	#1043:S1C1/5/19H1L.1-5(_6/4_5){6}_6/4	0	+	124332223	124335283	130255
chr1_MATERNAL	124335284	124336979	#1044:S1C1/5/19H1L.1-3(_6/4_5){3}-6	0	+	124335284	124336979	185195156
chr1_MATERNAL	124336979	124339359	#1045:S1C1/5/19H1L.1-5(_6/4_5){4}-6	0	+	124336979	124339359	209166199
chr1_MATERNAL	124339359	124342079	#1046:S1C1/5/19H1L.1-5(_6/4_5){5}-6	0	+	124339359	124342079	209166199
chr1_MATERNAL	124342079	124344459	#1047:S1C1/5/19H1L.1-5(_6/4_5){4}-6	0	+	124342079	124344459	209166199
chr1_MATERNAL	124344459	124345477	#1048:S1C1/5/19H1L.1-6	0	+	124344459	124345477	255,130,0
chr1_MATERNAL	124345477	124348197	#1049:S1C1/5/19H1L.1-5(_6/4_5){5}-6	0	+	124345477	124348197	209166199
chr1_MATERNAL	124348197	124350577	#1050:S1C1/5/19H1L.1-5(_6/4_5){4}-6	0	+	124348197	124350577	209166199
chr1_MATERNAL	124350577	124351595	#1051:S1C1/5/19H1L.1-6	0	+	124350577	124351595	255,130,0
chr1_MATERNAL	124351595	124354315	#1052:S1C1/5/19H1L.1-5(_6/4_5){5}-6	0	+	124351595	124354315	209166199
chr1_MATERNAL	124354315	124356015	#1053:S1C1/5/19H1L.1-5(_6/4_5){2}-6	0	+	124354315	124356015	209166199
chr1_MATERNAL	124356015	124357715	#1054:S1C1/5/19H1L.1-5(_6/4_5){2}-6	0	+	124356015	124357715	209166199
chr1_MATERNAL	124357715	124360095	#1055:S1C1/5/19H1L.1-5(_6/4_5){4}-6	0	+	124357715	124360095	209166199
chr1_MATERNAL	124360095	124361795	#1056:S1C1/5/19H1L.1-5(_6/4_5){2}-6	0	+	124360095	124361795	209166199
chr1_MATERNAL	124361795	124364855	#1057:S1C1/5/19H1L.1-5(_6/4_5){6}-6	0	+	124361795	124364855	209166199
chr1_MATERNAL	124364855	124366554	#1058:S1C1/5/19H1L.1-5(_6/4_5){2}-6	0	+	124364855	124366554	209166199
chr1_MATERNAL	124366554	124369612	#1059:S1C1/5/19H1L.1-5(_6/4_5){6}-6	0	+	124366554	124369612	209166199
chr1_MATERNAL	124369612	124370970	#1060:S1C1/5/19H1L.1-5(_6/4_5){1}-6	0	+	124369612	124370970	209166199
chr1_MATERNAL	124370970	124372668	#1061:S1C1/5/19H1L.1-5(_6/4_5){2}-6	0	+	124370970	124372668	209166199
chr1_MATERNAL	124372668	124374709	#1062:S1C1/5/19H1L.1-5(_6/4_5){3}-6	0	+	124372668	124374709	209166199
chr1_MATERNAL	124374709	124376409	#1063:S1C1/5/19H1L.1-5(_6/4_5){2}-6	0	+	124374709	124376409	209166199
chr1_MATERNAL	124376409	124378107	#1064:S1C1/5/19H1L.1-5(_6/4_5){2}-6	0	+	124376409	124378107	209166199
chr1_MATERNAL	124378107	124380147	#1065:S1C1/5/19H1L.1-5(_6/4_5){3}-6	0	+	124378107	124380147	209166199
chr1_MATERNAL	124380147	124382187	#1066:S1C1/5/19H1L.1-5(_6/4_5){3}-6	0	+	124380147	124382187	209166199
chr1_MATERNAL	124382187	124384227	#1067:S1C1/5/19H1L.1-5(_6/4_5){3}-6	0	+	124382187	124384227	209166199
chr1_MATERNAL	124384227	124386607	#1068:S1C1/5/19H1L.1-5(_6/4_5){4}-6	0	+	124384227	124386607	209166199
chr1_MATERNAL	124386607	124388305	#1069:S1C1/5/19H1L.1-5(_6/4_5){2}-6	0	+	124386607	124388305	209166199
chr1_MATERNAL	124388305	124390004	#1070:S1C1/5/19H1L.1-5(_6/4_5){2}-6	0	+	124388305	124390004	209166199
chr1_MATERNAL	124390004	124392044	#1071:S1C1/5/19H1L.1-5(_6/4_5){3}-6	0	+	124390004	124392044	209166199
chr1_MATERNAL	124392044	124393743	#1072:S1C1/5/19H1L.1-5(_6/4_5){2}-6	0	+	124392044	124393743	209166199
chr1_MATERNAL	124393743	124396123	#1073:S1C1/5/19H1L.1-5(_6/4_5){4}-6	0	+	124393743	124396123	209166199
chr1_MATERNAL	124396123	124398163	#1074:S1C1/5/19H1L.1-5(_6/4_5){3}-6	0	+	124396123	124398163	209166199
chr1_MATERNAL	124398163	124399862	#1075:S1C1/5/19H1L.1-5(_6/4_5){2}-6	0	+	124398163	124399862	209166199
chr1_MATERNAL	124399862	124402242	#1076:S1C1/5/19H1L.1-5(_6/4_5){4}-6	0	+	124399862	124402242	209166199
chr1_MATERNAL	124402242	124403938	#1077:S1C1/5/19H1L.1-5(_6/4_5){2}-6	0	+	124402242	124403938	209166199
chr1_MATERNAL	124403938	124405639	#1078:S1C1/5/19H1L.1-3(_6/4_5){3}-6	0	+	124403938	124405639	185195156
chr1_MATERNAL	124405639	124407680	#1079:S1C1/5/19H1L.1-3(_6/4_5){4}-6	0	+	124405639	124407680	185195156
chr1_MATERNAL	124407680	124409721	#1080:S1C1/5/19H1L.1-3(_6/4_5){4}-6	0	+	124407680	124409721	185195156
chr1_MATERNAL	124409721	124411761	#1081:S1C1/5/19H1L.1-5(_6/4_5){3}-6	0	+	124409721	124411761	209166199
chr1_MATERNAL	124411761	124413801	#1082:S1C1/5/19H1L.1-5(_6/4_5){3}-6	0	+	124411761	124413801	209166199
chr1_MATERNAL	124413801	124415501	#1083:S1C1/5/19H1L.1-5(_6/4_5){2}-6	0	+	124413801	124415501	209166199
chr1_MATERNAL	124415501	124417542	#1084:S1C1/5/19H1L.1-3(_6/4_5){4}-6	0	+	124415501	124417542	185195156
chr1_MATERNAL	124417542	124419243	#1085:S1C1/5/19H1L.1-3(_6/4_5){3}-6	0	+	124417542	124419243	185195156
chr1_MATERNAL	124419243	124420603	#1086:S1C1/5/19H1L.1-3(_6/4_5){2}-6	0	+	124419243	124420603	185195156
chr1_MATERNAL	124420603	124421963	#1087:S1C1/5/19H1L.1-5(_6/4_5){1}-6	0	+	124420603	124421963	209166199
chr1_MATERNAL	124421963	124424004	#1088:S1C1/5/19H1L.1-3(_6/4_5){4}-6	0	+	124421963	124424004	185195156
chr1_MATERNAL	124424004	124426045	#1089:S1C1/5/19H1L.1-3(_6/4_5){4}-6	0	+	124424004	124426045	185195156
chr1_MATERNAL	124426045	124427745	#1090:S1C1/5/19H1L.1-5(_6/4_5){2}-6	0	+	124426045	124427745	209166199
chr1_MATERNAL	124427745	124429786	#1091:S1C1/5/19H1L.1-3(_6/4_5){4}-6	0	+	124427745	124429786	185195156
chr1_MATERNAL	124429786	124431146	#1092:S1C1/5/19H1L.1-3(_6/4_5){2}-6	0	+	124429786	124431146	185195156
chr1_MATERNAL	124431146	124432846	#1093:S1C1/5/19H1L.1-5(_6/4_5){2}-6	0	+	124431146	124432846	209166199
chr1_MATERNAL	124432846	124435567	#1094:S1C1/5/19H1L.1-3(_6/4_5){6}-6	0	+	124432846	124435567	185195156
chr1_MATERNAL	124435567	124436927	#1095:S1C1/5/19H1L.1-3(_6/4_5){2}-6	0	+	124435567	124436927	185195156
chr1_MATERNAL	124436927	124438627	#1096:S1C1/5/19H1L.1-5(_6/4_5){2}-6	0	+	124436927	124438627	209166199
chr1_MATERNAL	124438627	124440327	#1097:S1C1/5/19H1L.1-3(_6/4_5){3}-6	0	+	124438627	124440327	185195156
chr1_MATERNAL	124440327	124441686	#1098:S1C1/5/19H1L.1-5(_6/4_5){1}-6	0	+	124440327	124441686	209166199
chr1_MATERNAL	124441686	124444406	#1099:S1C1/5/19H1L.1-5(_6/4_5){5}-6	0	+	124441686	124444406	209166199
chr1_MATERNAL	124444406	124445766	#1100:S1C1/5/19H1L.1-3(_6/4_5){2}-6	0	+	124444406	124445766	185195156
chr1_MATERNAL	124445766	124447125	#1101:S1C1/5/19H1L.1-5(_6/4_5){1}-6	0	+	124445766	124447125	209166199
chr1_MATERNAL	124447125	124449845	#1102:S1C1/5/19H1L.1-5(_6/4_5){5}-6	0	+	124447125	124449845	209166199
chr1_MATERNAL	124449845	124451205	#1103:S1C1/5/19H1L.1-3(_6/4_5){2}-6	0	+	124449845	124451205	185195156
chr1_MATERNAL	124451205	124452565	#1104:S1C1/5/19H1L.1-5(_6/4_5){1}-6	0	+	124451205	124452565	209166199
chr1_MATERNAL	124452565	124453925	#1105:S1C1/5/19H1L.1-3(_6/4_5){2}-6	0	+	124452565	124453925	185195156
chr1_MATERNAL	124453925	124455623	#1106:S1C1/5/19H1L.1-5(_6/4_5){2}-6	0	+	124453925	124455623	209166199
chr1_MATERNAL	124455623	124456983	#1107:S1C1/5/19H1L.1-5(_6/4_5){1}-6	0	+	124455623	124456983	209166199
chr1_MATERNAL	124456983	124458343	#1108:S1C1/5/19H1L.1-5(_6/4_5){1}-6	0	+	124456983	124458343	209166199
chr1_MATERNAL	124458343	124460041	#1109:S1C1/5/19H1L.1-5(_6/4_5){2}-6	0	+	124458343	124460041	209166199
chr1_MATERNAL	124460041	124461401	#1110:S1C1/5/19H1L.1-5(_6/4_5){1}-6	0	+	124460041	124461401	209166199
chr1_MATERNAL	124461401	124465481	#1111:S1C1/5/19H1L.1-5(_6/4_5){9}-6	0	+	124461401	124465481	209166199
chr1_MATERNAL	124465481	124467180	#1112:S1C1/5/19H1L.1-5(_6/4_5){2}-6	0	+	124465481	124467180	209166199
chr1_MATERNAL	124467180	124469219	#1113:S1C1/5/19H1L.1-5_6/2_3(_6/4_5){2}-6	0	+	124467180	124469219	255130
chr1_MATERNAL	124469219	124470577	#1114:S1C1/5/19H1L.1-5(_6/4_5){1}-6	0	+	124469219	124470577	209166199
chr1_MATERNAL	124470577	124472956	#1115:S1C1/5/19H1L.1-5(_6/4_5){4}-6	0	+	124470577	124472956	209166199
chr1_MATERNAL	124472956	124475675	#1116:S1C1/5/19H1L.1-5(_6/4_5){5}-6	0	+	124472956	124475675	209166199
chr1_MATERNAL	124475675	124478054	#1117:S1C1/5/19H1L.1-5(_6/4_5){4}-6	0	+	124475675	124478054	209166199
chr1_MATERNAL	124478054	124480773	#1118:S1C1/5/19H1L.1-5(_6/4_5){5}-6	0	+	124478054	124480773	209166199
chr1_MATERNAL	124480773	124482132	#1119:S1C1/5/19H1L.1-5(_6/4_5){1}-6	0	+	124480773	124482132	209166199
chr1_MATERNAL	124482132	124483830	#1120:S1C1/5/19H1L.1-3(_6/4_5){3}-6	0	+	124482132	124483830	185195156
chr1_MATERNAL	124483830	124485870	#1121:S1C1/5/19H1L.1-3(_6/4_5){4}-6	0	+	124483830	124485870	185195156
chr1_MATERNAL	124485870	124487229	#1122:S1C1/5/19H1L.1-5(_6/4_5){1}-6	0	+	124485870	124487229	209166199
chr1_MATERNAL	124487229	124488589	#1123:S1C1/5/19H1L.5(_6/4_5){3}-6	0	+	124487229	124488589	255,0,255
chr1_MATERNAL	124488589	124490287	#1124:S1C1/5/19H1L.1-4(_6/4_5){2}-6	0	+	124488589	124490287	130255
chr1_MATERNAL	124490287	124492321	#1125:S1C1/5/19H1L.1-5(_6/4_5){3}-6	0	+	124490287	124492321	209166199
chr1_MATERNAL	124492321	124494019	#1126:S1C1/5/19H1L.1-4(_6/4_5){2}-6	0	+	124492321	124494019	130255
chr1_MATERNAL	124494019	124495714	#1127:S1C1/5/19H1L.1-5(_6/4_5){2}-6	0	+	124494019	124495714	209166199
chr1_MATERNAL	124495714	124496734	#1128:S1C1/5/19H1L.1-3(_6/4_5){1}-6	0	+	124495714	124496734	185195156
chr1_MATERNAL	124496734	124498722	#1129:S1C1/5/19H1L.1-3(_6/4_5){1}_4-5(_6/4_5){2}-6	0	+	124496734	124498722	130,0,255
chr1_MATERNAL	124498722	124500081	#1130:S1C1/5/19H1L.1-5(_6/4_5){1}-6	0	+	124498722	124500081	209166199
chr1_MATERNAL	124500081	124501439	#1131:S1C1/5/19H1L.1-5(_6/4_5){1}-6	0	+	124500081	124501439	209166199
chr1_MATERNAL	124501439	124502798	#1132:S1C1/5/19H1L.1-3(_6/4_5){2}-6	0	+	124501439	124502798	185195156
chr1_MATERNAL	124502798	124504493	#1133:S1C1/5/19H1L.1-5(_6/4_5){2}-6	0	+	124502798	124504493	209166199
chr1_MATERNAL	124504493	124505852	#1134:S1C1/5/19H1L.1-3(_6/4_5){2}-6	0	+	124504493	124505852	185195156
chr1_MATERNAL	124505852	124507547	#1135:S1C1/5/19H1L.1-5(_6/4_5){2}-6	0	+	124505852	124507547	209166199
chr1_MATERNAL	124507547	124509586	#1136:S1C1/5/19H1L.1-3(_6/4_5){4}-6	0	+	124507547	124509586	185195156
chr1_MATERNAL	124509586	124511285	#1137:S1C1/5/19H1L.1-5(_6/4_5){2}-6	0	+	124509586	124511285	209166199
chr1_MATERNAL	124511285	124512644	#1138:S1C1/5/19H1L.1-5(_6/4_5){1}-6	0	+	124511285	124512644	209166199
chr1_MATERNAL	124512644	124514004	#1139:S1C1/5/19H1L.1-3(_6/4_5){2}-6	0	+	124512644	124514004	185195156
chr1_MATERNAL	124514004	124515703	#1140:S1C1/5/19H1L.1-5(_6/4_5){2}-6	0	+	124514004	124515703	209166199
chr1_MATERNAL	124515703	124517402	#1141:S1C1/5/19H1L.1-5(_6/4_5){2}-6	0	+	124515703	124517402	209166199
chr1_MATERNAL	124517402	124518760	#1142:S1C1/5/19H1L.1-5(_6/4_5){1}-6	0	+	124517402	124518760	209166199
chr1_MATERNAL	124518760	124520120	#1143:S1C1/5/19H1L.1-3(_6/4_5){2}-6	0	+	124518760	124520120	185195156
chr1_MATERNAL	124520120	124521479	#1144:S1C1/5/19H1L.1-5(_6/4_5){1}-6	0	+	124520120	124521479	209166199
chr1_MATERNAL	124521479	124523177	#1145:S1C1/5/19H1L.1-2_3/5(_6/4_5){3}-6	0	+	124521479	124523177	255,0,0
chr1_MATERNAL	124523177	124524536	#1146:S1C1/5/19H1L.1-5(_6/4_5){1}-6	0	+	124523177	124524536	209166199
chr1_MATERNAL	124524536	124526236	#1147:S1C1/5/19H1L.1-3(_6/4_5){3}-6	0	+	124524536	124526236	185195156
chr1_MATERNAL	124526236	124527595	#1148:S1C1/5/19H1L.1-5(_6/4_5){1}-6	0	+	124526236	124527595	209166199
chr1_MATERNAL	124527595	124528955	#1149:S1C1/5/19H1L.1-3(_6/4_5){2}-6	0	+	124527595	124528955	185195156
chr1_MATERNAL	124528955	124529975	#1150:S1C1/5/19H1L.1-6	0	+	124528955	124529975	255,130,0
chr1_MATERNAL	124529975	124531334	#1151:S1C1/5/19H1L.1-5(_6/4_5){1}-6	0	+	124529975	124531334	209166199
chr1_MATERNAL	124531334	124533032	#1152:S1C1/5/19H1L.1-2_3/5(_6/4_5){3}-6	0	+	124531334	124533032	255,0,0
chr1_MATERNAL	124533032	124534391	#1153:S1C1/5/19H1L.1-5(_6/4_5){1}-6	0	+	124533032	124534391	209166199
chr1_MATERNAL	124534391	124536091	#1154:S1C1/5/19H1L.1-3(_6/4_5){3}-6	0	+	124534391	124536091	185195156
chr1_MATERNAL	124536091	124537450	#1155:S1C1/5/19H1L.1-5(_6/4_5){1}-6	0	+	124536091	124537450	209166199
chr1_MATERNAL	124537450	124538810	#1156:S1C1/5/19H1L.1-3(_6/4_5){2}-6	0	+	124537450	124538810	185195156
chr1_MATERNAL	124538810	124539830	#1157:S1C1/5/19H1L.1-6	0	+	124538810	124539830	255,130,0
chr1_MATERNAL	124539830	124541869	#1158:S1C1/5/19H1L.1-5(_6/4_5){3}-6	0	+	124539830	124541869	209166199
chr1_MATERNAL	124541869	124543228	#1159:S1C1/5/19H1L.1-5(_6/4_5){1}-6	0	+	124541869	124543228	209166199
chr1_MATERNAL	124543228	124544588	#1160:S1C1/5/19H1L.1-5(_6/4_5){1}-6	0	+	124543228	124544588	209166199
chr1_MATERNAL	124544588	124545948	#1161:S1C1/5/19H1L.1-2_5(_6/4_5){2}-6	0	+	124544588	124545948	0,0,0
chr1_MATERNAL	124545948	124547307	#1162:S1C1/5/19H1L.1-5(_6/4_5){1}-6	0	+	124545948	124547307	209166199
chr1_MATERNAL	124547307	124548665	#1163:S1C1/5/19H1L.1-3(_6/4_5){2}-6	0	+	124547307	124548665	185195156
chr1_MATERNAL	124548665	124550706	#1164:S1C1/5/19H1L.1-5(_6/4_5){3}-6	0	+	124548665	124550706	209166199
chr1_MATERNAL	124550706	124553425	#1165:S1C1/5/19H1L.1-5(_6/4_5){5}-6	0	+	124550706	124553425	209166199
chr1_MATERNAL	124553425	124555464	#1166:S1C1/5/19H1L.1-5(_6/4_5){3}-6	0	+	124553425	124555464	209166199
chr1_MATERNAL	124555464	124556824	#1167:S1C1/5/19H1L.1-5(_6/4_5){1}-6	0	+	124555464	124556824	209166199
chr1_MATERNAL	124556824	124560223	#1168:S1C1/5/19H1L.1-5(_6/4_5){7}-6	0	+	124556824	124560223	209166199
chr1_MATERNAL	124560223	124561243	#1169:S1C1/5/19H1L.1-3(_6/4_5){1}-6	0	+	124560223	124561243	185195156
chr1_MATERNAL	124561243	124562942	#1170:S1C1/5/19H1L.1-5(_6/4_5){2}-6	0	+	124561243	124562942	209166199
chr1_MATERNAL	124562942	124564981	#1171:S1C1/5/19H1L.1-5(_6/4_5){3}-6	0	+	124562942	124564981	209166199
chr1_MATERNAL	124564981	124566680	#1172:S1C1/5/19H1L.1-5(_6/4_5){2}-6	0	+	124564981	124566680	209166199
chr1_MATERNAL	124566680	124568719	#1173:S1C1/5/19H1L.1-5(_6/4_5){3}-6	0	+	124566680	124568719	209166199
chr1_MATERNAL	124568719	124571438	#1174:S1C1/5/19H1L.1-5(_6/4_5){5}-6	0	+	124568719	124571438	209166199
chr1_MATERNAL	124571438	124572458	#1175:S1C1/5/19H1L.1-3(_6/4_5){1}-6	0	+	124571438	124572458	185195156
chr1_MATERNAL	124572458	124574837	#1176:S1C1/5/19H1L.1-5(_6/4_5){4}-6	0	+	124572458	124574837	209166199
chr1_MATERNAL	124574837	124575854	#1177:S1C1/5/19H1L.1-6	0	+	124574837	124575854	255,130,0
chr1_MATERNAL	124575854	124578233	#1178:S1C1/5/19H1L.1-5(_6/4_5){4}-6	0	+	124575854	124578233	209166199
chr1_MATERNAL	124578233	124580612	#1179:S1C1/5/19H1L.1-5(_6/4_5){4}-6	0	+	124578233	124580612	209166199
chr1_MATERNAL	124580612	124581971	#1180:S1C1/5/19H1L.1-5(_6/4_5){1}-6	0	+	124580612	124581971	209166199
chr1_MATERNAL	124581971	124583331	#1181:S1C1/5/19H1L.5(_6/4_5){3}-6	0	+	124581971	124583331	255,0,255
chr1_MATERNAL	124583331	124586050	#1182:S1C1/5/19H1L.1-5(_6/4_5){5}-6	0	+	124583331	124586050	209166199
chr1_MATERNAL	124586050	124588429	#1183:S1C1/5/19H1L.1-5(_6/4_5){4}-6	0	+	124586050	124588429	209166199
chr1_MATERNAL	124588429	124589788	#1184:S1C1/5/19H1L.1-5(_6/4_5){1}-6	0	+	124588429	124589788	209166199
chr1_MATERNAL	124589788	124591148	#1185:S1C1/5/19H1L.5(_6/4_5){3}-6	0	+	124589788	124591148	255,0,255
chr1_MATERNAL	124591148	124593186	#1186:S1C1/5/19H1L.1-5(_6/4_5){3}-6	0	+	124591148	124593186	209166199
chr1_MATERNAL	124593186	124594545	#1187:S1C1/5/19H1L.1-5(_6/4_5){1}-6	0	+	124593186	124594545	209166199
chr1_MATERNAL	124594545	124595905	#1188:S1C1/5/19H1L.5(_6/4_5){3}-6	0	+	124594545	124595905	255,0,255
chr1_MATERNAL	124595905	124597944	#1189:S1C1/5/19H1L.1-5(_6/4_5){3}-6	0	+	124595905	124597944	209166199
chr1_MATERNAL	124597944	124599303	#1190:S1C1/5/19H1L.1-5(_6/4_5){1}-6	0	+	124597944	124599303	209166199
chr1_MATERNAL	124599303	124600999	#1191:S1C1/5/19H1L.1-5_6/4(_6/4_5){1}-6	0	+	124599303	124600999	0,0,0
chr1_MATERNAL	124600999	124603377	#1192:S1C1/5/19H1L.1-5(_6/4_5){4}-6	0	+	124600999	124603377	209166199
chr1_MATERNAL	124603377	124606094	#1193:S1C1/5/19H1L.1-5(_6/4_5){5}-6	0	+	124603377	124606094	209166199
chr1_MATERNAL	124606094	124608082	#1194:S1C1/5/19H1L.1-5(_6/4_5){3}-6	0	+	124606094	124608082	209166199
chr1_MATERNAL	124608082	124609777	#1195:S1C1/5/19H1L.1-5(_6/4_5){2}-6	0	+	124608082	124609777	209166199
chr1_MATERNAL	124609777	124611087	#1196:S1C1/5/19H1L.1-5(_6/4_5){1}-6	0	+	124609777	124611087	209166199
chr1_MATERNAL	124611087	124613463	#1197:S1C1/5/19H1L.1-5(_6/4_5){4}-6	0	+	124611087	124613463	209166199
chr1_MATERNAL	124613463	124616176	#1198:S1C1/5/19H1L.1-5(_6/4_5){5}-6	0	+	124613463	124616176	209166199
chr1_MATERNAL	124616176	124617870	#1199:S1C1/5/19H1L.1-5(_6/4_5){2}-6	0	+	124616176	124617870	209166199
chr1_MATERNAL	124617870	124620583	#1200:S1C1/5/19H1L.1-5(_6/4_5){5}-6	0	+	124617870	124620583	209166199
chr1_MATERNAL	124620583	124622278	#1201:S1C1/5/19H1L.1-5(_6/4_5){2}-6	0	+	124620583	124622278	209166199
chr1_MATERNAL	124622278	124623588	#1202:S1C1/5/19H1L.1-5(_6/4_5){1}-6	0	+	124622278	124623588	209166199
chr1_MATERNAL	124623588	124624607	#1203:S1C1/5/19H1L.1-6	0	+	124623588	124624607	255,130,0
chr1_MATERNAL	124624607	124625917	#1204:S1C1/5/19H1L.1-5(_6/4_5){1}-6	0	+	124624607	124625917	209166199
chr1_MATERNAL	124625917	124626936	#1205:S1C1/5/19H1L.1-6	0	+	124625917	124626936	255,130,0
chr1_MATERNAL	124626936	124628246	#1206:S1C1/5/19H1L.1-5(_6/4_5){1}-6	0	+	124626936	124628246	209166199
chr1_MATERNAL	124628246	124629944	#1207:S1C1/5/19H1L.1-5(_6/4_5){2}-6	0	+	124628246	124629944	209166199
chr1_MATERNAL	124629944	124631643	#1208:S1C1/5/19H1L.1-5(_6/4_5){2}-6	0	+	124629944	124631643	209166199
chr1_MATERNAL	124631643	124633338	#1209:S1C1/5/19H1L.1-5(_6/4_5){2}-6	0	+	124631643	124633338	209166199
chr1_MATERNAL	124633338	124635377	#1210:S1C1/5/19H1L.1-5(_6/4_5){3}-6	0	+	124633338	124635377	209166199
chr1_MATERNAL	124635377	124636687	#1211:S1C1/5/19H1L.1-5(_6/4_5){1}-6	0	+	124635377	124636687	209166199
chr1_MATERNAL	124636687	124638384	#1212:S1C1/5/19H1L.1-5(_6/4_5){2}-6	0	+	124636687	124638384	209166199
chr1_MATERNAL	124638384	124640422	#1213:S1C1/5/19H1L.1-5(_6/4_5){3}-6	0	+	124638384	124640422	209166199
chr1_MATERNAL	124640422	124642408	#1214:S1C1/5/19H1L.1-5(_6/4_5){3}-6	0	+	124640422	124642408	209166199
chr1_MATERNAL	124642408	124644446	#1215:S1C1/5/19H1L.1-5(_6/4_5){3}-6	0	+	124642408	124644446	209166199
chr1_MATERNAL	124644446	124646485	#1216:S1C1/5/19H1L.1-5(_6/4_5){3}-6	0	+	124644446	124646485	209166199
chr1_MATERNAL	124646485	124647503	#1217:S1C1/5/19H1L.1-3(_6/4_5){1}-6	0	+	124646485	124647503	185195156
chr1_MATERNAL	124647503	124650224	#1218:S1C1/5/19H1L.1-5(_6/4_5){5}-6	0	+	124647503	124650224	209166199
chr1_MATERNAL	124650224	124652263	#1219:S1C1/5/19H1L.1-5(_6/4_5){3}-6	0	+	124650224	124652263	209166199
chr1_MATERNAL	124652263	124653623	#1220:S1C1/5/19H1L.1-5(_6/4_5){1}-6	0	+	124652263	124653623	209166199
chr1_MATERNAL	124653623	124654982	#1221:S1C1/5/19H1L.1-2_3/5(_6/4_5){2}-6	0	+	124653623	124654982	255,0,0
chr1_MATERNAL	124654982	124656340	#1222:S1C1/5/19H1L.1-5(_6/4_5){1}-6	0	+	124654982	124656340	209166199
chr1_MATERNAL	124656340	124658717	#1223:S1C1/5/19H1L.1-5(_6/4_5){4}-6	0	+	124656340	124658717	209166199
chr1_MATERNAL	124658717	124660077	#1224:S1C1/5/19H1L.1-5(_6/4_5){1}-6	0	+	124658717	124660077	209166199
chr1_MATERNAL	124660077	124661436	#1225:S1C1/5/19H1L.1-2_3/5(_6/4_5){2}-6	0	+	124660077	124661436	255,0,0
chr1_MATERNAL	124661436	124662794	#1226:S1C1/5/19H1L.1-5(_6/4_5){1}-6	0	+	124661436	124662794	209166199
chr1_MATERNAL	124662794	124664835	#1227:S1C1/5/19H1L.1-3(_6/4_5){4}-6	0	+	124662794	124664835	185195156
chr1_MATERNAL	124664835	124666194	#1228:S1C1/5/19H1L.1-5(_6/4_5){1}-6	0	+	124664835	124666194	209166199
chr1_MATERNAL	124666194	124667552	#1229:S1C1/5/19H1L.1-5(_6/4_5){1}-6	0	+	124666194	124667552	209166199
chr1_MATERNAL	124667552	124669591	#1230:S1C1/5/19H1L.1-5(_6/4_5){3}-6	0	+	124667552	124669591	209166199
chr1_MATERNAL	124669591	124670949	#1231:S1C1/5/19H1L.1-5(_6/4_5){1}-6	0	+	124669591	124670949	209166199
chr1_MATERNAL	124670949	124674005	#1232:S1C1/5/19H1L.1-5(_6/4_5){6}-6	0	+	124670949	124674005	209166199
chr1_MATERNAL	124674005	124676386	#1233:S1C1/5/19H1L.1-5(_6/4_5){4}-6	0	+	124674005	124676386	209166199
chr1_MATERNAL	124676386	124679445	#1234:S1C1/5/19H1L.1-5(_6/4_5){6}-6	0	+	124676386	124679445	209166199
chr1_MATERNAL	124679445	124681484	#1235:S1C1/5/19H1L.1-5(_6/4_5){3}-6	0	+	124679445	124681484	209166199
chr1_MATERNAL	124681484	124683862	#1236:S1C1/5/19H1L.1-5(_6/4_5){4}-6	0	+	124681484	124683862	209166199
chr1_MATERNAL	124683862	124686580	#1237:S1C1/5/19H1L.1-5(_6/4_5){5}-6	0	+	124683862	124686580	209166199
chr1_MATERNAL	124686580	124688619	#1238:S1C1/5/19H1L.1-5(_6/4_5){3}-6	0	+	124686580	124688619	209166199
chr1_MATERNAL	124688619	124690997	#1239:S1C1/5/19H1L.1-5(_6/4_5){4}-6	0	+	124688619	124690997	209166199
chr1_MATERNAL	124690997	124693715	#1240:S1C1/5/19H1L.1-5(_6/4_5){5}-6	0	+	124690997	124693715	209166199
chr1_MATERNAL	124693715	124695754	#1241:S1C1/5/19H1L.1-5(_6/4_5){3}-6	0	+	124693715	124695754	209166199
chr1_MATERNAL	124695754	124697112	#1242:S1C1/5/19H1L.1-5(_6/4_5){1}-6	0	+	124695754	124697112	209166199
chr1_MATERNAL	124697112	124700851	#1243:S1C1/5/19H1L.1-5(_6/4_5){8}-6	0	+	124697112	124700851	209166199
chr1_MATERNAL	124700851	124704590	#1244:S1C1/5/19H1L.1-5(_6/4_5){8}-6	0	+	124700851	124704590	209166199
chr1_MATERNAL	124704590	124706623	#1245:S1C1/5/19H1L.1-5(_6/4_5){3}-6	0	+	124704590	124706623	209166199
chr1_MATERNAL	124706623	124708322	#1246:S1C1/5/19H1L.1-5(_6/4_5){2}-6	0	+	124706623	124708322	209166199
chr1_MATERNAL	124708322	124711041	#1247:S1C1/5/19H1L.1-5(_6/4_5){5}-6	0	+	124708322	124711041	209166199
chr1_MATERNAL	124711041	124712405	#1248:S1C1/5/19H1L.1-5(_6/4_5){1}-6	0	+	124711041	124712405	209166199
chr1_MATERNAL	124712405	124713765	#1249:S1C1/5/19H1L.1-3(_6/4_5){2}-6	0	+	124712405	124713765	185195156
chr1_MATERNAL	124713765	124717163	#1250:S1C1/5/19H1L.1-5(_6/4_5){7}-6	0	+	124713765	124717163	209166199
chr1_MATERNAL	124717163	124718856	#1251:S1C1/5/19H1L.1-5(_6/4_5){2}-6	0	+	124717163	124718856	209166199
chr1_MATERNAL	124718856	124720553	#1252:S1C1/5/19H1L.1-5(_6/4_5){2}-6	0	+	124718856	124720553	209166199
chr1_MATERNAL	124720553	124723613	#1253:S1C1/5/19H1L.1-5(_6/4_5){6}-6	0	+	124720553	124723613	209166199
chr1_MATERNAL	124723613	124725989	#1254:S1C1/5/19H1L.1-5_4-5(_6/4_5){3}-6	0	+	124723613	124725989	255130
chr1_MATERNAL	124725989	124727688	#1255:S1C1/5/19H1L.1-5(_6/4_5){2}-6	0	+	124725989	124727688	209166199
chr1_MATERNAL	124727688	124731083	#1256:S1C1/5/19H1L.1-5(_6/4_5){7}-6	0	+	124727688	124731083	209166199
chr1_MATERNAL	124731083	124732442	#1257:S1C1/5/19H1L.1-5(_6/4_5){1}-6	0	+	124731083	124732442	209166199
chr1_MATERNAL	124732442	124733797	#1258:S1C1/5/19H1L.1-5(_6/4_5){1}-6	0	+	124732442	124733797	209166199
chr1_MATERNAL	124733797	124735156	#1259:S1C1/5/19H1L.1-5(_6/4_5){1}_6/4	0	+	124733797	124735156	130255
chr1_MATERNAL	124735157	124736855	#1260:S1C1/5/19H1L.1-5(_6/4_5){2}-6	0	+	124735157	124736855	209166199
chr1_MATERNAL	124736855	124738554	#1261:S1C1/5/19H1L.1-5(_6/4_5){2}-6	0	+	124736855	124738554	209166199
chr1_MATERNAL	124738554	124739914	#1262:S1C1/5/19H1L.1-3(_6/4_5){2}-6	0	+	124738554	124739914	185195156
chr1_MATERNAL	124739914	124741951	#1263:S1C1/5/19H1L.1-5_4-5(_6/4_5){2}-6	0	+	124739914	124741951	255130
chr1_MATERNAL	124741951	124743992	#1264:S1C1/5/19H1L.1-5(_6/4_5){3}-6	0	+	124741951	124743992	209166199
chr1_MATERNAL	124743992	124745692	#1265:S1C1/5/19H1L.1-5(_6/4_5){2}-6	0	+	124743992	124745692	209166199
chr1_MATERNAL	124745692	124747389	#1266:S1C1/5/19H1L.1-5(_6/4_5){2}-6	0	+	124745692	124747389	209166199
chr1_MATERNAL	124747389	124749769	#1267:S1C1/5/19H1L.1-5(_6/4_5){4}-6	0	+	124747389	124749769	209166199
chr1_MATERNAL	124749769	124751468	#1268:S1C1/5/19H1L.1-5(_6/4_5){2}-6	0	+	124749769	124751468	209166199
chr1_MATERNAL	124751468	124753503	#1269:S1C1/5/19H1L.1-5(_6/4_5){3}-6	0	+	124751468	124753503	209166199
chr1_MATERNAL	124753503	124755200	#1270:S1C1/5/19H1L.1-5(_6/4_5){2}-6	0	+	124753503	124755200	209166199
chr1_MATERNAL	124755200	124756559	#1271:S1C1/5/19H1L.1-5(_6/4_5){1}-6	0	+	124755200	124756559	209166199
chr1_MATERNAL	124756559	124758941	#1272:S1C1/5/19H1L.1-3(_6/4_5){5}-6	0	+	124756559	124758941	185195156
chr1_MATERNAL	124758941	124759960	#1273:S1C1/5/19H1L.1/5(_6/4_5){2}-6	0	+	124758941	124759960	255,255,0
chr1_MATERNAL	124759960	124762001	#1274:S1C1/5/19H1L.1-3(_6/4_5){4}-6	0	+	124759960	124762001	185195156
chr1_MATERNAL	124762001	124764040	#1275:S1C1/5/19H1L.1-5(_6/4_5){3}-6	0	+	124762001	124764040	209166199
chr1_MATERNAL	124764040	124765399	#1276:S1C1/5/19H1L.1-5(_6/4_5){1}-6	0	+	124764040	124765399	209166199
chr1_MATERNAL	124765399	124767098	#1277:S1C1/5/19H1L.1-5(_6/4_5){2}-6	0	+	124765399	124767098	209166199
chr1_MATERNAL	124767098	124769136	#1278:S1C1/5/19H1L.1-5(_6/4_5){3}-6	0	+	124767098	124769136	209166199
chr1_MATERNAL	124769136	124771175	#1279:S1C1/5/19H1L.1-5(_6/4_5){3}-6	0	+	124769136	124771175	209166199
chr1_MATERNAL	124771175	124774234	#1280:S1C1/5/19H1L.1-5(_6/4_5){6}-6	0	+	124771175	124774234	209166199
chr1_MATERNAL	124774234	124775252	#1281:S1C1/5/19H1L.1-6	0	+	124774234	124775252	255,130,0
chr1_MATERNAL	124775252	124778313	#1282:S1C1/5/19H1L.1-5(_6/4_5){6}-6	0	+	124775252	124778313	209166199
chr1_MATERNAL	124778313	124780012	#1283:S1C1/5/19H1L.1-5(_6/4_5){2}-6	0	+	124778313	124780012	209166199
chr1_MATERNAL	124780012	124782391	#1284:S1C1/5/19H1L.1-5(_6/4_5){4}-6	0	+	124780012	124782391	209166199
chr1_MATERNAL	124782391	124784090	#1285:S1C1/5/19H1L.1-5(_6/4_5){2}-6	0	+	124782391	124784090	209166199
chr1_MATERNAL	124784090	124786469	#1286:S1C1/5/19H1L.1-5(_6/4_5){4}-6	0	+	124784090	124786469	209166199
chr1_MATERNAL	124786469	124788164	#1287:S1C1/5/19H1L.1-5(_6/4_5){2}-6	0	+	124786469	124788164	209166199
chr1_MATERNAL	124788164	124789184	#1288:S1C1/5/19H1L.1-3(_6/4_5){1}-6	0	+	124788164	124789184	185195156
chr1_MATERNAL	124789184	124790877	#1289:S1C1/5/19H1L.1-5(_6/4_5){2}-6	0	+	124789184	124790877	209166199
chr1_MATERNAL	124790877	124792574	#1290:S1C1/5/19H1L.1-5(_6/4_5){2}-6	0	+	124790877	124792574	209166199
chr1_MATERNAL	124792574	124793886	#1291:S1C1/5/19H1L.1-3(_6/4_5){2}-6	0	+	124792574	124793886	185195156
chr1_MATERNAL	124793886	124796946	#1292:S1C1/5/19H1L.1-5(_6/4_5){6}-6	0	+	124793886	124796946	209166199
chr1_MATERNAL	124796946	124798305	#1293:S1C1/5/19H1L.1-5(_6/4_5){1}-6	0	+	124796946	124798305	209166199
chr1_MATERNAL	124798305	124800005	#1294:S1C1/5/19H1L.1-5(_6/4_5){2}-6	0	+	124798305	124800005	209166199
chr1_MATERNAL	124800005	124801704	#1295:S1C1/5/19H1L.1-5(_6/4_5){2}-6	0	+	124800005	124801704	209166199
chr1_MATERNAL	124801704	124803063	#1296:S1C1/5/19H1L.1-5(_6/4_5){1}-6	0	+	124801704	124803063	209166199
chr1_MATERNAL	124803063	124804083	#1297:S1C1/5/19H1L.3-5(_6/4_5){1}-6	0	+	124803063	124804083	0,0,0
chr1_MATERNAL	124804083	124805778	#1298:S1C1/5/19H1L.1-5(_6/4_5){2}-6	0	+	124804083	124805778	209166199
chr1_MATERNAL	124805778	124807817	#1299:S1C1/5/19H1L.1-5(_6/4_5){3}-6	0	+	124805778	124807817	209166199
chr1_MATERNAL	124807817	124814859	#1300:S1C1/5/19H1L.1-5(_6/4_5){8}_6/4_5/1_2-5(_6/4_5){7}-6	0	+	124807817	124814859	255,0,130
chr1_MATERNAL	124814859	124817915	#1301:S1C1/5/19H1L.1-5(_6/4_5){6}-6	0	+	124814859	124817915	209166199
chr1_MATERNAL	124817915	124820630	#1302:S1C1/5/19H1L.1-5(_6/4_5){5}-6	0	+	124817915	124820630	209166199
chr1_MATERNAL	124820630	124824313	#1303:S1C1/5/19H1L.1-5(_6/4_5){8}-6	0	+	124820630	124824313	209166199
chr1_MATERNAL	124824313	124826638	#1304:S1C1/5/19H1L.1-5(_6/4_5){4}-6	0	+	124824313	124826638	209166199
chr1_MATERNAL	124826638	124829644	#1305:S1C1/5/19H1L.1-5(_6/4_5){6}-6	0	+	124826638	124829644	209166199
chr1_MATERNAL	124829644	124830665	#1306:S1C1/5/19H1L.1-2_3/5(_6/4_5){1}-6	0	+	124829644	124830665	255,0,0
chr1_MATERNAL	124830665	124832362	#1307:S1C1/5/19H1L.1-5(_6/4_5){2}-6	0	+	124830665	124832362	209166199
chr1_MATERNAL	124832362	124834398	#1308:S1C1/5/19H1L.1-5(_6/4_5){3}-6	0	+	124832362	124834398	209166199
chr1_MATERNAL	124834398	124836100	#1309:S1C1/5/19H1L.1-3(_6/4_5){3}-6	0	+	124834398	124836100	185195156
chr1_MATERNAL	124836100	124838481	#1310:S1C1/5/19H1L.1-5(_6/4_5){4}-6	0	+	124836100	124838481	209166199
chr1_MATERNAL	124838481	124840183	#1311:S1C1/5/19H1L.1-3(_6/4_5){3}-6	0	+	124838481	124840183	185195156
chr1_MATERNAL	124840183	124842564	#1312:S1C1/5/19H1L.1-5(_6/4_5){4}-6	0	+	124840183	124842564	209166199
chr1_MATERNAL	124842564	124844602	#1313:S1C1/5/19H1L.1-5(_6/4_5){3}-6	0	+	124842564	124844602	209166199
chr1_MATERNAL	124844602	124847661	#1314:S1C1/5/19H1L.1-5(_6/4_5){6}-6	0	+	124844602	124847661	209166199
chr1_MATERNAL	124847661	124849019	#1315:S1C1/5/19H1L.1-5(_6/4_5){1}-6	0	+	124847661	124849019	209166199
chr1_MATERNAL	124849019	124849699	#1316:S1C1/5/19H1L.5(_6/4_5){1}-6	0	+	124849019	124849699	255,0,255
chr1_MATERNAL	124849699	124852072	#1317:S1C1/5/19H1L.1-5(_6/4_5){1}_4-5(_6/4_5){2}-6	0	+	124849699	124852072	130,0,255
chr1_MATERNAL	124852072	124853771	#1318:S1C1/5/19H1L.1-5(_6/4_5){2}-6	0	+	124852072	124853771	209166199
chr1_MATERNAL	124853771	124855472	#1319:S1C1/5/19H1L.1-3(_6/4_5){3}-6	0	+	124853771	124855472	185195156
chr1_MATERNAL	124855472	124857171	#1320:S1C1/5/19H1L.1-5(_6/4_5){2}-6	0	+	124855472	124857171	209166199
chr1_MATERNAL	124857171	124859551	#1321:S1C1/5/19H1L.1-5(_6/4_5){4}-6	0	+	124857171	124859551	209166199
chr1_MATERNAL	124859551	124861251	#1322:S1C1/5/19H1L.1-5(_6/4_5){2}-6	0	+	124859551	124861251	209166199
chr1_MATERNAL	124861251	124861591	#1323:S1C1/5/19H1L.5-6	0	+	124861251	124861591	255,0,130
chr1_MATERNAL	124861591	124863971	#1324:S1C1/5/19H1L.1-5(_6/4_5){4}-6	0	+	124861591	124863971	209166199
chr1_MATERNAL	124863971	124864991	#1325:S1C1/5/19H1L.5(_6/4_5){2}-6	0	+	124863971	124864991	255,0,255
chr1_MATERNAL	124864991	124868051	#1326:S1C1/5/19H1L.1-5(_6/4_5){4}_4-5(_6/4_5){1}-6	0	+	124864991	124868051	130,0,255
chr1_MATERNAL	124868051	124869750	#1327:S1C1/5/19H1L.1-5(_6/4_5){2}-6	0	+	124868051	124869750	209166199
chr1_MATERNAL	124869750	124870770	#1328:S1C1/5/19H1L.5(_6/4_5){2}-6	0	+	124869750	124870770	255,0,255
chr1_MATERNAL	124870770	124872809	#1329:S1C1/5/19H1L.1-5(_6/4_5){3}-6	0	+	124870770	124872809	209166199
chr1_MATERNAL	124872809	124874168	#1330:S1C1/5/19H1L.1-5(_6/4_5){1}-6	0	+	124872809	124874168	209166199
chr1_MATERNAL	124874168	124875868	#1331:S1C1/5/19H1L.1-3(_6/4_5){3}-6	0	+	124874168	124875868	185195156
chr1_MATERNAL	124875868	124880627	#1332:S1C1/5/19H1L.1-5(_6/4_5){11}-6	0	+	124875868	124880627	209166199
chr1_MATERNAL	124880627	124883686	#1333:S1C1/5/19H1L.1-5(_6/4_5){6}-6	0	+	124880627	124883686	209166199
chr1_MATERNAL	124883686	124885725	#1334:S1C1/5/19H1L.1-5(_6/4_5){3}-6	0	+	124883686	124885725	209166199
chr1_MATERNAL	124885725	124888782	#1335:S1C1/5/19H1L.1-5(_6/4_5){3}_6/4(_6/4_5){2}-6	0	+	124885725	124888782	130,255,0
chr1_MATERNAL	124888782	124890822	#1336:S1C1/5/19H1L.1-5(_6/4_5){3}-6	0	+	124888782	124890822	209166199
chr1_MATERNAL	124890822	124892524	#1337:S1C1/5/19H1L.1/5(_6/4_5){4}-6	0	+	124890822	124892524	255,255,0
chr1_MATERNAL	124892524	124894224	#1338:S1C1/5/19H1L.1-5(_6/4_5){2}-6	0	+	124892524	124894224	209166199
chr1_MATERNAL	124894224	124897622	#1339:S1C1/5/19H1L.1-5(_6/4_5){7}-6	0	+	124894224	124897622	209166199
chr1_MATERNAL	124897622	124897962	#1340:S1C1/5/19H1L.1_6	0	+	124897622	124897962	255,0,255
chr1_MATERNAL	124897962	124899320	#1341:S1C1/5/19H1L.1-5(_6/4_5){1}-6	0	+	124897962	124899320	209166199
chr1_MATERNAL	124899320	124901359	#1342:S1C1/5/19H1L.1-5(_6/4_5){3}-6	0	+	124899320	124901359	209166199
chr1_MATERNAL	124901359	124904079	#1343:S1C1/5/19H1L.1-5(_6/4_5){5}-6	0	+	124901359	124904079	209166199
chr1_MATERNAL	124904079	124905429	#1344:S1C1/5/19H1L.1-5(_6/4_5){1}-6	0	+	124904079	124905429	209166199
chr1_MATERNAL	124905429	124906779	#1345:S1C1/5/19H1L.1-5(_6/4_5){1}-6	0	+	124905429	124906779	209166199
chr1_MATERNAL	124906779	124908474	#1346:S1C1/5/19H1L.1-5(_6/4_5){2}-6	0	+	124906779	124908474	209166199
chr1_MATERNAL	124908474	124909494	#1347:S1C1/5/19H1L.1-6	0	+	124908474	124909494	255,130,0
chr1_MATERNAL	124909494	124911194	#1348:S1C1/5/19H1L.1-5(_6/4_5){2}-6	0	+	124909494	124911194	209166199
chr1_MATERNAL	124911194	124912214	#1349:S1C1/5/19H1L.1-6	0	+	124911194	124912214	255,130,0
chr1_MATERNAL	124912214	124914930	#1350:S1C1/5/19H1L.1-5(_6/4_5){5}-6	0	+	124912214	124914930	209166199
chr1_MATERNAL	124914930	124916280	#1351:S1C1/5/19H1L.1-5(_6/4_5){1}-6	0	+	124914930	124916280	209166199
chr1_MATERNAL	124916280	124917975	#1352:S1C1/5/19H1L.1-5(_6/4_5){2}-6	0	+	124916280	124917975	209166199
chr1_MATERNAL	124917975	124918995	#1353:S1C1/5/19H1L.1-6	0	+	124917975	124918995	255,130,0
chr1_MATERNAL	124918995	124920695	#1354:S1C1/5/19H1L.1-5(_6/4_5){2}-6	0	+	124918995	124920695	209166199
chr1_MATERNAL	124920695	124921715	#1355:S1C1/5/19H1L.1-6	0	+	124920695	124921715	255,130,0
chr1_MATERNAL	124921715	124926812	#1356:S1C1/5/19H1L.1-5(_6/4_5){12}-6	0	+	124921715	124926812	209166199
chr1_MATERNAL	124926812	124930888	#1357:S1C1/5/19H1L.1-5(_6/4_5){9}-6	0	+	124926812	124930888	209166199
chr1_MATERNAL	124930888	124934284	#1358:S1C1/5/19H1L.1-5(_6/4_5){7}-6	0	+	124930888	124934284	209166199
chr1_MATERNAL	124934284	124936664	#1359:S1C1/5/19H1L.1-5(_6/4_5){4}-6	0	+	124934284	124936664	209166199
chr1_MATERNAL	124936664	124937683	#1360:S1C1/5/19H1L.1-6	0	+	124936664	124937683	255,130,0
chr1_MATERNAL	124937683	124939722	#1361:S1C1/5/19H1L.5(_6/4_5){2}_4-5(_6/4_5){2}-6	0	+	124937683	124939722	130,255,0
chr1_MATERNAL	124939722	124942099	#1362:S1C1/5/19H1L.1-5(_6/4_5){4}-6	0	+	124939722	124942099	209166199
chr1_MATERNAL	124942099	124943796	#1363:S1C1/5/19H1L.1-5(_6/4_5){2}-6	0	+	124942099	124943796	209166199
chr1_MATERNAL	124943796	124946175	#1364:S1C1/5/19H1L.1-5(_6/4_5){4}-6	0	+	124943796	124946175	209166199
chr1_MATERNAL	124946175	124949572	#1365:S1C1/5/19H1L.1-5(_6/4_5){2}_4-5(_6/4_5){4}-6	0	+	124946175	124949572	130,0,255
chr1_MATERNAL	124949572	124951271	#1366:S1C1/5/19H1L.1-5(_6/4_5){2}-6	0	+	124949572	124951271	209166199
chr1_MATERNAL	124951271	124954331	#1367:S1C1/5/19H1L.1-5(_6/4_5){3}_4-5(_6/4_5){2}-6	0	+	124951271	124954331	130,0,255
chr1_MATERNAL	124954331	124954671	#1368:S1C1/5/19H1L.5-6	0	+	124954331	124954671	255,0,130
chr1_MATERNAL	124954671	124957051	#1369:S1C1/5/19H1L.1-5(_6/4_5){4}-6	0	+	124954671	124957051	209166199
chr1_MATERNAL	124957051	124957391	#1370:S1C1/5/19H1L.5-6	0	+	124957051	124957391	255,0,130
chr1_MATERNAL	124957391	124960110	#1371:S1C1/5/19H1L.1-5(_6/4_5){2}_4-5(_6/4_5){2}-6	0	+	124957391	124960110	130,0,255
chr1_MATERNAL	124960110	124960448	#1372:S1C1/5/19H1L.5-6	0	+	124960110	124960448	255,0,130
chr1_MATERNAL	124960448	124962828	#1373:S1C1/5/19H1L.1-5(_6/4_5){4}-6	0	+	124960448	124962828	209166199
chr1_MATERNAL	124962828	124963166	#1374:S1C1/5/19H1L.5-6	0	+	124962828	124963166	255,0,130
chr1_MATERNAL	124963166	124966227	#1375:S1C1/5/19H1L.1-5(_6/4_5){5}_4-6	0	+	124963166	124966227	0,0,255
chr1_MATERNAL	124966227	124966566	#1376:S1C1/5/19H1L.5-6	0	+	124966227	124966566	255,0,130
chr1_MATERNAL	124966566	124967925	#1377:S1C1/5/19H1L.1-5_4-6	0	+	124966566	124967925	255255
chr1_MATERNAL	124967925	124968264	#1378:S1C1/5/19H1L.5-6	0	+	124967925	124968264	255,0,130
chr1_MATERNAL	124968264	124969622	#1379:S1C1/5/19H1L.1-5_4-6	0	+	124968264	124969622	255255
chr1_MATERNAL	124969622	124972342	#1380:S1C1/5/19H1L.1-5(_6/4_5){5}-6	0	+	124969622	124972342	209166199
chr1_MATERNAL	124972342	124975403	#1381:S1C1/5/19H1L.1-5(_6/4_5){5}_4-6	0	+	124972342	124975403	0,0,255
chr1_MATERNAL	124975403	124975742	#1382:S1C1/5/19H1L.5-6	0	+	124975403	124975742	255,0,130
chr1_MATERNAL	124975742	124977101	#1383:S1C1/5/19H1L.1-5_4-6	0	+	124975742	124977101	255255
chr1_MATERNAL	124977101	124977440	#1384:S1C1/5/19H1L.5-6	0	+	124977101	124977440	255,0,130
chr1_MATERNAL	124977440	124978798	#1385:S1C1/5/19H1L.1-5_4-6	0	+	124977440	124978798	255255
chr1_MATERNAL	124978798	124982199	#1386:S1C1/5/19H1L.1-5(_6/4_5){7}-6	0	+	124978798	124982199	209166199
chr1_MATERNAL	124982199	124983899	#1387:S1C1/5/19H1L.1-5(_6/4_5){2}-6	0	+	124982199	124983899	209166199
chr1_MATERNAL	124983899	124991039	#1388:S1C1/5/19H1L.1-5(_6/4_5){18}-6	0	+	124983899	124991039	209166199
chr1_MATERNAL	124991039	124992399	#1389:S1C1/5/19H1L.1-5(_6/4_5){1}-6	0	+	124991039	124992399	209166199
chr1_MATERNAL	124992399	124993758	#1390:S1C1/5/19H1L.1-5(_6/4_5){1}-6	0	+	124992399	124993758	209166199
chr1_MATERNAL	124993758	124995113	#1391:S1C1/5/19H1L.1-5(_6/4_5){1}-6	0	+	124993758	124995113	209166199
chr1_MATERNAL	124995113	124996468	#1392:S1C1/5/19H1L.1-5(_6/4_5){1}-6	0	+	124995113	124996468	209166199
chr1_MATERNAL	124996468	124999474	#1393:S1C1/5/19H1L.1-5(_6/4_5){6}-6	0	+	124996468	124999474	209166199
chr1_MATERNAL	124999474	125000833	#1394:S1C1/5/19H1L.1-5(_6/4_5){1}-6	0	+	124999474	125000833	209166199
chr1_MATERNAL	125000833	125002188	#1395:S1C1/5/19H1L.1-5(_6/4_5){1}-6	0	+	125000833	125002188	209166199
chr1_MATERNAL	125002188	125003543	#1396:S1C1/5/19H1L.1-5(_6/4_5){1}-6	0	+	125002188	125003543	209166199
chr1_MATERNAL	125003543	125006889	#1397:S1C1/5/19H1L.1-5(_6/4_5){7}-6	0	+	125003543	125006889	209166199
chr1_MATERNAL	125006889	125009945	#1398:S1C1/5/19H1L.1-5(_6/4_5){6}-6	0	+	125006889	125009945	209166199
chr1_MATERNAL	125009945	125014361	#1399:S1C1/5/19H1L.1-5(_6/4_5){10}-6	0	+	125009945	125014361	209166199
chr1_MATERNAL	125014361	125016741	#1400:S1C1/5/19H1L.1-5(_6/4_5){4}-6	0	+	125014361	125016741	209166199
chr1_MATERNAL	125016741	125018781	#1401:S1C1/5/19H1L.1-5(_6/4_5){3}-6	0	+	125016741	125018781	209166199
chr1_MATERNAL	125018781	125020476	#1402:S1C1/5/19H1L.1-5(_6/4_5){2}-6	0	+	125018781	125020476	209166199
chr1_MATERNAL	125020476	125021496	#1403:S1C1/5/19H1L.1-6	0	+	125020476	125021496	255,130,0
chr1_MATERNAL	125021496	125023487	#1404:S1C1/5/19H1L.1-3(_6/4_5){4}-6	0	+	125021496	125023487	185195156
chr1_MATERNAL	125023487	125028870	#1405:S1C1/5/19H1L.1-5(_6/4_5){13}-6	0	+	125023487	125028870	209166199
chr1_MATERNAL	125028870	125032215	#1406:S1C1/5/19H1L.1-5(_6/4_5){7}-6	0	+	125028870	125032215	209166199
chr1_MATERNAL	125032215	125036292	#1407:S1C1/5/19H1L.1-5(_6/4_5){9}-6	0	+	125032215	125036292	209166199
chr1_MATERNAL	125036292	125038333	#1408:S1C1/5/19H1L.1-5(_6/4_5){3}-6	0	+	125036292	125038333	209166199
chr1_MATERNAL	125038333	125039693	#1409:S1C1/5/19H1L.1-5(_6/4_5){1}-6	0	+	125038333	125039693	209166199
chr1_MATERNAL	125039693	125040712	#1410:S1C1/5/19H1L.5_4-5(_6/4_5){1}-6	0	+	125039693	125040712	255,0,255
chr1_MATERNAL	125040712	125042751	#1411:S1C1/5/19H1L.1-5(_6/4_5){3}-6	0	+	125040712	125042751	209166199
chr1_MATERNAL	125042751	125045130	#1412:S1C1/5/19H1L.1-5(_6/4_5){4}-6	0	+	125042751	125045130	209166199
chr1_MATERNAL	125045130	125047509	#1413:S1C1/5/19H1L.1-5(_6/4_5){4}-6	0	+	125045130	125047509	209166199
chr1_MATERNAL	125047509	125048189	#1414:S1C1/5/19H1L.5(_6/4_5){1}-6	0	+	125047509	125048189	255,0,255
chr1_MATERNAL	125048189	125050902	#1415:S1C1/5/19H1L.1-5(_6/4_5){5}-6	0	+	125048189	125050902	209166199
chr1_MATERNAL	125050902	125053621	#1416:S1C1/5/19H1L.1-5(_6/4_5){5}-6	0	+	125050902	125053621	209166199
chr1_MATERNAL	125053621	125056000	#1417:S1C1/5/19H1L.1-5(_6/4_5){4}-6	0	+	125053621	125056000	209166199
chr1_MATERNAL	125056000	125058379	#1418:S1C1/5/19H1L.1-5(_6/4_5){4}-6	0	+	125056000	125058379	209166199
chr1_MATERNAL	125058379	125060758	#1419:S1C1/5/19H1L.1-5(_6/4_5){4}-6	0	+	125058379	125060758	209166199
chr1_MATERNAL	125060758	125062457	#1420:S1C1/5/19H1L.1-5(_6/4_5){2}-6	0	+	125060758	125062457	209166199
chr1_MATERNAL	125062457	125065856	#1421:S1C1/5/19H1L.1-5(_6/4_5){2}_4-5(_6/4_5){4}-6	0	+	125062457	125065856	130,0,255
chr1_MATERNAL	125065856	125068235	#1422:S1C1/5/19H1L.1-5(_6/4_5){2}_4-5(_6/4_5){1}-6	0	+	125065856	125068235	130,0,255
chr1_MATERNAL	125068235	125069254	#1423:S1C1/5/19H1L.1-6	0	+	125068235	125069254	255,130,0
chr1_MATERNAL	125069254	125069594	#1424:S1C1/5/19H1L.5-6	0	+	125069254	125069594	255,0,130
chr1_MATERNAL	125069594	125070953	#1425:S1C1/5/19H1L.1-5(_6/4_5){1}-6	0	+	125069594	125070953	209166199
chr1_MATERNAL	125070953	125074351	#1426:S1C1/5/19H1L.1-5(_6/4_5){2}_4-5(_6/4_5){4}-6	0	+	125070953	125074351	130,0,255
chr1_MATERNAL	125074351	125076730	#1427:S1C1/5/19H1L.1-5(_6/4_5){2}_4-5(_6/4_5){1}-6	0	+	125074351	125076730	130,0,255
chr1_MATERNAL	125076730	125077749	#1428:S1C1/5/19H1L.1-6	0	+	125076730	125077749	255,130,0
chr1_MATERNAL	125077749	125078089	#1429:S1C1/5/19H1L.5-6	0	+	125077749	125078089	255,0,130
chr1_MATERNAL	125078089	125079448	#1430:S1C1/5/19H1L.1-5(_6/4_5){1}-6	0	+	125078089	125079448	209166199
chr1_MATERNAL	125079448	125081147	#1431:S1C1/5/19H1L.1-5(_6/4_5){2}-6	0	+	125079448	125081147	209166199
chr1_MATERNAL	125081147	125084888	#1432:S1C1/5/19H1L.1-5(_6/4_5){8}-6	0	+	125081147	125084888	209166199
chr1_MATERNAL	125084888	125086247	#1433:S1C1/5/19H1L.1-5(_6/4_5){1}-6	0	+	125084888	125086247	209166199
chr1_MATERNAL	125086247	125091344	#1434:S1C1/5/19H1L.1-5(_6/4_5){12}-6	0	+	125086247	125091344	209166199
chr1_MATERNAL	125091344	125092703	#1435:S1C1/5/19H1L.1-5(_6/4_5){1}-6	0	+	125091344	125092703	209166199
chr1_MATERNAL	125092703	125095424	#1436:S1C1/5/19H1L.1-5(_6/4_5){5}-6	0	+	125092703	125095424	209166199
chr1_MATERNAL	125095424	125096783	#1437:S1C1/5/19H1L.1-5(_6/4_5){1}-6	0	+	125095424	125096783	209166199
chr1_MATERNAL	125096783	125101540	#1438:S1C1/5/19H1L.1-5(_6/4_5){11}-6	0	+	125096783	125101540	209166199
chr1_MATERNAL	125101540	125102899	#1439:S1C1/5/19H1L.1-5(_6/4_5){1}-6	0	+	125101540	125102899	209166199
chr1_MATERNAL	125102899	125104254	#1440:S1C1/5/19H1L.1-5(_6/4_5){1}-6	0	+	125102899	125104254	209166199
chr1_MATERNAL	125104254	125105953	#1441:S1C1/5/19H1L.1-5_5(_6/4_5){1}_6/4	0	+	125104254	125105953	0,0,0
chr1_MATERNAL	125105954	125106972	#1442:S1C1/5/19H1L.1-6	0	+	125105954	125106972	255,130,0
chr1_MATERNAL	125106972	125109351	#1443:S1C1/5/19H1L.1-5(_6/4_5){4}-6	0	+	125106972	125109351	209166199
chr1_MATERNAL	125109351	125111388	#1444:S1C1/5/19H1L.1-5(_6/4_5){3}-6	0	+	125109351	125111388	209166199
chr1_MATERNAL	125111388	125113087	#1445:S1C1/5/19H1L.1-5_4-5(_6/4_5){1}-6	0	+	125111388	125113087	255130
chr1_MATERNAL	125113087	125115120	#1446:S1C1/5/19H1L.1-5(_6/4_5){3}-6	0	+	125113087	125115120	209166199
chr1_MATERNAL	125115120	125117837	#1447:S1C1/5/19H1L.1-5(_6/4_5){5}-6	0	+	125115120	125117837	209166199
chr1_MATERNAL	125117837	125119872	#1448:S1C1/5/19H1L.1-5(_6/4_5){3}-6	0	+	125117837	125119872	209166199
chr1_MATERNAL	125119872	125121569	#1449:S1C1/5/19H1L.1-5(_6/4_5){2}-6	0	+	125119872	125121569	209166199
chr1_MATERNAL	125121569	125122249	#1450:S1C1/5/19H1L.1_2/4_5-6	0	+	125121569	125122249	255,255,0
chr1_MATERNAL	125122249	125124288	#1451:S1C1/5/19H1L.1-5(_6/4_5){3}-6	0	+	125122249	125124288	209166199
chr1_MATERNAL	125124288	125125985	#1452:S1C1/5/19H1L.1-5(_6/4_5){2}-6	0	+	125124288	125125985	209166199
chr1_MATERNAL	125125985	125127683	#1453:S1C1/5/19H1L.1-3(_6/4_5){3}-6	0	+	125125985	125127683	185195156
chr1_MATERNAL	125127683	125129042	#1454:S1C1/5/19H1L.1-5(_6/4_5){1}-6	0	+	125127683	125129042	209166199
chr1_MATERNAL	125129042	125130061	#1455:S1C1/5/19H1L.1/5_6/2_3-6	0	+	125129042	125130061	0,0,255
chr1_MATERNAL	125130061	125130739	#1456:S1C1/5/19H1L.1/5(_6/4_5){1}-6	0	+	125130061	125130739	255,255,0
chr1_MATERNAL	125130739	125132779	#1457:S1C1/5/19H1L.1-3(_6/4_5){4}-6	0	+	125130739	125132779	185195156
chr1_MATERNAL	125132779	125134819	#1458:S1C1/5/19H1L.1-3(_6/4_5){4}-6	0	+	125132779	125134819	185195156
chr1_MATERNAL	125134819	125136858	#1459:S1C1/5/19H1L.1-5(_6/4_5){3}-6	0	+	125134819	125136858	209166199
chr1_MATERNAL	125136858	125138552	#1460:S1C1/5/19H1L.1-5(_6/4_5){2}-6	0	+	125136858	125138552	209166199
chr1_MATERNAL	125138552	125139911	#1461:S1C1/5/19H1L.1-5(_6/4_5){1}-6	0	+	125138552	125139911	209166199
chr1_MATERNAL	125139911	125140931	#1462:S1C1/5/19H1L.1-3(_6/4_5){1}-6	0	+	125139911	125140931	185195156
chr1_MATERNAL	125140931	125142290	#1463:S1C1/5/19H1L.1-5(_6/4_5){1}-6	0	+	125140931	125142290	209166199
chr1_MATERNAL	125142290	125146313	#1464:S1C1/5/19H1L.1-5(_6/4_5){5}_6/2_3-5(_6/4_5){2}-6	0	+	125142290	125146313	255,0,0
chr1_MATERNAL	125146313	125147673	#1465:S1C1/5/19H1L.1-3(_6/4_5){2}-6	0	+	125146313	125147673	185195156
chr1_MATERNAL	125147673	125149033	#1466:S1C1/5/19H1L.1-3(_6/4_5){2}-6	0	+	125147673	125149033	185195156
chr1_MATERNAL	125149033	125150388	#1467:S1C1/5/19H1L.1-5(_6/4_5){1}-6	0	+	125149033	125150388	209166199
chr1_MATERNAL	125150388	125151408	#1468:S1C1/5/19H1L.1-3(_6/4_5){1}-6	0	+	125150388	125151408	185195156
chr1_MATERNAL	125151408	125153103	#1469:S1C1/5/19H1L.1-5(_6/4_5){2}-6	0	+	125151408	125153103	209166199
chr1_MATERNAL	125153103	125154462	#1470:S1C1/5/19H1L.1-5(_6/4_5){1}-6	0	+	125153103	125154462	209166199
chr1_MATERNAL	125154462	125157128	#1471:S1C1/5/19H1L.1-5(_6/4_5){5}-6	0	+	125154462	125157128	209166199
chr1_MATERNAL	125157128	125158827	#1472:S1C1/5/19H1L.1-5(_6/4_5){2}-6	0	+	125157128	125158827	209166199
chr1_MATERNAL	125158827	125161885	#1473:S1C1/5/19H1L.1-5(_6/4_5){6}-6	0	+	125158827	125161885	209166199
chr1_MATERNAL	125161885	125163583	#1474:S1C1/5/19H1L.1_6/4_3-5(_6/4_5){2}-6	0	+	125161885	125163583	255,255,0
chr1_MATERNAL	125163583	125166302	#1475:S1C1/5/19H1L.1-5(_6/4_5){5}-6	0	+	125163583	125166302	209166199
chr1_MATERNAL	125166302	125170383	#1476:S1C1/5/19H1L.1_6/4_3-5(_6/4_5){9}-6	0	+	125166302	125170383	255,255,0
chr1_MATERNAL	125170383	125173102	#1477:S1C1/5/19H1L.1_6/4_3-5(_6/4_5){5}-6	0	+	125170383	125173102	255,255,0
chr1_MATERNAL	125173102	125175141	#1478:S1C1/5/19H1L.1-5(_6/4_5){3}-6	0	+	125173102	125175141	209166199
chr1_MATERNAL	125175141	125177516	#1479:S1C1/5/19H1L.1-5(_6/4_5){4}-6	0	+	125175141	125177516	209166199
chr1_MATERNAL	125177516	125179215	#1480:S1C1/5/19H1L.1-5(_6/4_5){2}-6	0	+	125177516	125179215	209166199
chr1_MATERNAL	125179215	125180914	#1481:S1C1/5/19H1L.1-5(_6/4_5){2}-6	0	+	125179215	125180914	209166199
chr1_MATERNAL	125180914	125183633	#1482:S1C1/5/19H1L.1-5(_6/4_5){5}-6	0	+	125180914	125183633	209166199
chr1_MATERNAL	125183633	125186354	#1483:S1C1/5/19H1L.1-5(_6/4_5){5}-6	0	+	125183633	125186354	209166199
chr1_MATERNAL	125186354	125188392	#1484:S1C1/5/19H1L.1-5(_6/4_5){1}_4-5(_6/4_5){1}_6	0	+	125186354	125188392	255255
chr1_MATERNAL	125188392	125191454	#1485:S1C1/5/19H1L.1_6/2_3(_6/4_5){7}-6	0	+	125188392	125191454	130,255,0
chr1_MATERNAL	125191454	125193492	#1486:S1C1/5/19H1L.1-5(_6/4_5){1}_4-5(_6/4_5){1}_6	0	+	125191454	125193492	255255
chr1_MATERNAL	125193492	125195532	#1487:S1C1/5/19H1L.1_6/2_3(_6/4_5){2}_6/2_3(_6/4_5){1}-6	0	+	125193492	125195532	0,0,0
chr1_MATERNAL	125195532	125196890	#1488:S1C1/5/19H1L.1-5(_6/4_5){1}-6	0	+	125195532	125196890	209166199
chr1_MATERNAL	125196890	125198249	#1489:S1C1/5/19H1L.1-5(_6/4_5){1}-6	0	+	125196890	125198249	209166199
chr1_MATERNAL	125198249	125200920	#1490:S1C1/5/19H1L.1-5(_6/4_5){5}-6	0	+	125198249	125200920	209166199
chr1_MATERNAL	125200920	125202619	#1491:S1C1/5/19H1L.1-5(_6/4_5){2}-6	0	+	125200920	125202619	209166199
chr1_MATERNAL	125202619	125204317	#1492:S1C1/5/19H1L.1-5(_6/4_5){2}-6	0	+	125202619	125204317	209166199
chr1_MATERNAL	125204317	125207712	#1493:S1C1/5/19H1L.1-5(_6/4_5){7}-6	0	+	125204317	125207712	209166199
chr1_MATERNAL	125207712	125209411	#1494:S1C1/5/19H1L.1-5(_6/4_5){2}-6	0	+	125207712	125209411	209166199
chr1_MATERNAL	125209411	125212806	#1495:S1C1/5/19H1L.1-5(_6/4_5){7}-6	0	+	125209411	125212806	209166199
chr1_MATERNAL	125212806	125215861	#1496:S1C1/5/19H1L.1-5(_6/4_5){6}-6	0	+	125212806	125215861	209166199
chr1_MATERNAL	125215861	125219249	#1497:S1C1/5/19H1L.1-5(_6/4_5){7}-6	0	+	125215861	125219249	209166199
chr1_MATERNAL	125219249	125221288	#1498:S1C1/5/19H1L.1-5(_6/4_5){3}-6	0	+	125219249	125221288	209166199
chr1_MATERNAL	125221288	125223667	#1499:S1C1/5/19H1L.1-2_5_4-5(_6/4_5){4}-6	0	+	125221288	125223667	255255
chr1_MATERNAL	125223667	125226721	#1500:S1C1/5/19H1L.1-5(_6/4_5){6}-6	0	+	125223667	125226721	209166199
chr1_MATERNAL	125226721	125230108	#1501:S1C1/5/19H1L.1-5(_6/4_5){7}-6	0	+	125226721	125230108	209166199
chr1_MATERNAL	125230108	125232147	#1502:S1C1/5/19H1L.1-5(_6/4_5){3}-6	0	+	125230108	125232147	209166199
chr1_MATERNAL	125232147	125234526	#1503:S1C1/5/19H1L.1-2_5_4-5(_6/4_5){4}-6	0	+	125232147	125234526	255255
chr1_MATERNAL	125234526	125236562	#1504:S1C1/5/19H1L.1-5(_6/4_5){3}-6	0	+	125234526	125236562	209166199
chr1_MATERNAL	125236562	125241325	#1505:S1C1/5/19H1L.1-5(_6/4_5){11}-6	0	+	125236562	125241325	209166199
chr1_MATERNAL	125241325	125243025	#1506:S1C1/5/19H1L.1-2_5_4-5(_6/4_5){2}-6	0	+	125241325	125243025	255255
chr1_MATERNAL	125243025	125245400	#1507:S1C1/5/19H1L.1-5(_6/4_5){4}-6	0	+	125243025	125245400	209166199
chr1_MATERNAL	125245400	125247777	#1508:S1C1/5/19H1L.1-5(_6/4_5){4}-6	0	+	125245400	125247777	209166199
chr1_MATERNAL	125247777	125249138	#1509:S1C1/5/19H1L.1-3(_6/4_5){2}-6	0	+	125247777	125249138	185195156
chr1_MATERNAL	125249138	125249815	#1510:S1C1/5/19H1L.1-3_6	0	+	125249138	125249815	130,255,0
chr1_MATERNAL	125249815	125251854	#1511:S1C1/5/19H1L.1-5(_6/4_5){3}-6	0	+	125249815	125251854	209166199
chr1_MATERNAL	125251854	125253215	#1512:S1C1/5/19H1L.1-3(_6/4_5){2}-6	0	+	125251854	125253215	185195156
chr1_MATERNAL	125253215	125253892	#1513:S1C1/5/19H1L.1-3_6	0	+	125253215	125253892	130,255,0
chr1_MATERNAL	125253892	125255932	#1514:S1C1/5/19H1L.1-5(_6/4_5){3}-6	0	+	125253892	125255932	209166199
chr1_MATERNAL	125255932	125256609	#1515:S1C1/5/19H1L.1-3_6	0	+	125255932	125256609	130,255,0
chr1_MATERNAL	125256609	125258649	#1516:S1C1/5/19H1L.1-5(_6/4_5){3}-6	0	+	125256609	125258649	209166199
chr1_MATERNAL	125258649	125259326	#1517:S1C1/5/19H1L.1-3_6	0	+	125258649	125259326	130,255,0
chr1_MATERNAL	125259326	125261365	#1518:S1C1/5/19H1L.1-5(_6/4_5){3}-6	0	+	125259326	125261365	209166199
chr1_MATERNAL	125261365	125262726	#1519:S1C1/5/19H1L.1-3(_6/4_5){2}-6	0	+	125261365	125262726	185195156
chr1_MATERNAL	125262726	125263403	#1520:S1C1/5/19H1L.1-3_6	0	+	125262726	125263403	130,255,0
chr1_MATERNAL	125263403	125265442	#1521:S1C1/5/19H1L.1-5(_6/4_5){3}-6	0	+	125263403	125265442	209166199
chr1_MATERNAL	125265442	125266803	#1522:S1C1/5/19H1L.1-3(_6/4_5){2}-6	0	+	125265442	125266803	185195156
chr1_MATERNAL	125266803	125267480	#1523:S1C1/5/19H1L.1-3_6	0	+	125266803	125267480	130,255,0
chr1_MATERNAL	125267480	125268499	#1524:S1C1/5/19H1L.1-6	0	+	125267480	125268499	255,130,0
chr1_MATERNAL	125268499	125269519	#1525:S1C1/5/19H1L.1-6	0	+	125268499	125269519	255,130,0
chr1_MATERNAL	125269519	125270538	#1526:S1C1/5/19H1L.1-6	0	+	125269519	125270538	255,130,0
chr1_MATERNAL	125270538	125272237	#1527:S1C1/5/19H1L.1-5(_6/4_5){2}-6	0	+	125270538	125272237	209166199
chr1_MATERNAL	125272237	125278353	#1528:S1C1/5/19H1L.1-5(_6/4_5){2}_6/4(_6/4_5){12}-6	0	+	125272237	125278353	130,255,0
chr1_MATERNAL	125278353	125280048	#1529:S1C1/5/19H1L.1-5(_6/4_5){2}-6	0	+	125278353	125280048	209166199
chr1_MATERNAL	125280048	125281743	#1530:S1C1/5/19H1L.1-5(_6/4_5){2}-6	0	+	125280048	125281743	209166199
chr1_MATERNAL	125281743	125283102	#1531:S1C1/5/19H1L.1-5(_6/4_5){1}-6	0	+	125281743	125283102	209166199
chr1_MATERNAL	125283102	125284122	#1532:S1C1/5/19H1L.1-2_5(_6/4_5){1}-6	0	+	125283102	125284122	0,0,0
chr1_MATERNAL	125284122	125286502	#1533:S1C1/5/19H1L.1-5(_6/4_5){4}-6	0	+	125284122	125286502	209166199
chr1_MATERNAL	125286502	125288882	#1534:S1C1/5/19H1L.1-5(_6/4_5){4}-6	0	+	125286502	125288882	209166199
chr1_MATERNAL	125288882	125290242	#1535:S1C1/5/19H1L.1-3(_6/4_5){2}-6	0	+	125288882	125290242	185195156
chr1_MATERNAL	125290242	125291602	#1536:S1C1/5/19H1L.1-3(_6/4_5){2}-6	0	+	125290242	125291602	185195156
chr1_MATERNAL	125291602	125292962	#1537:S1C1/5/19H1L.1-3(_6/4_5){2}-6	0	+	125291602	125292962	185195156
chr1_MATERNAL	125292962	125294323	#1538:S1C1/5/19H1L.1-3(_6/4_5){2}-6	0	+	125292962	125294323	185195156
chr1_MATERNAL	125294323	125295682	#1539:S1C1/5/19H1L.1-5(_6/4_5){1}-6	0	+	125294323	125295682	209166199
chr1_MATERNAL	125295682	125297043	#1540:S1C1/5/19H1L.1-3(_6/4_5){2}-6	0	+	125295682	125297043	185195156
chr1_MATERNAL	125297043	125298402	#1541:S1C1/5/19H1L.1-5(_6/4_5){1}-6	0	+	125297043	125298402	209166199
chr1_MATERNAL	125298402	125299763	#1542:S1C1/5/19H1L.1-3(_6/4_5){2}-6	0	+	125298402	125299763	185195156
chr1_MATERNAL	125299763	125301122	#1543:S1C1/5/19H1L.1-5(_6/4_5){1}-6	0	+	125299763	125301122	209166199
chr1_MATERNAL	125301122	125302483	#1544:S1C1/5/19H1L.1-3(_6/4_5){2}-6	0	+	125301122	125302483	185195156
chr1_MATERNAL	125302483	125305202	#1545:S1C1/5/19H1L.1-5(_6/4_5){1}_4-5(_6/4_5){3}-6	0	+	125302483	125305202	130,0,255
chr1_MATERNAL	125305202	125307920	#1546:S1C1/5/19H1L.1-5(_6/4_5){5}-6	0	+	125305202	125307920	209166199
chr1_MATERNAL	125307920	125310638	#1547:S1C1/5/19H1L.1-5(_6/4_5){5}-6	0	+	125307920	125310638	209166199
chr1_MATERNAL	125310638	125313359	#1548:S1C1/5/19H1L.1-5(_6/4_5){5}-6	0	+	125310638	125313359	209166199
chr1_MATERNAL	125313359	125316080	#1549:S1C1/5/19H1L.1-5(_6/4_5){5}-6	0	+	125313359	125316080	209166199
chr1_MATERNAL	125316080	125317779	#1550:S1C1/5/19H1L.1-5(_6/4_5){1}_6/4_5/3_6	0	+	125316080	125317779	130,255,0
chr1_MATERNAL	125317779	125320158	#1551:S1C1/5/19H1L.1-5(_6/4_5){4}-6	0	+	125317779	125320158	209166199
chr1_MATERNAL	125320158	125322197	#1552:S1C1/5/19H1L.1-5(_6/4_5){3}-6	0	+	125320158	125322197	209166199
chr1_MATERNAL	125322197	125323556	#1553:S1C1/5/19H1L.1-5(_6/4_5){1}-6	0	+	125322197	125323556	209166199
chr1_MATERNAL	125323556	125325255	#1554:S1C1/5/19H1L.1-5(_6/4_5){2}-6	0	+	125323556	125325255	209166199
chr1_MATERNAL	125325255	125326614	#1555:S1C1/5/19H1L.1-5(_6/4_5){1}-6	0	+	125325255	125326614	209166199
chr1_MATERNAL	125326614	125327973	#1556:S1C1/5/19H1L.1-5(_6/4_5){1}-6	0	+	125326614	125327973	209166199
chr1_MATERNAL	125327973	125329332	#1557:S1C1/5/19H1L.1-5(_6/4_5){1}-6	0	+	125327973	125329332	209166199
chr1_MATERNAL	125329332	125332050	#1558:S1C1/5/19H1L.1-5(_6/4_5){5}-6	0	+	125329332	125332050	209166199
chr1_MATERNAL	125332050	125333409	#1559:S1C1/5/19H1L.1-5(_6/4_5){1}-6	0	+	125332050	125333409	209166199
chr1_MATERNAL	125333409	125334768	#1560:S1C1/5/19H1L.1-5(_6/4_5){1}-6	0	+	125333409	125334768	209166199
chr1_MATERNAL	125334768	125336127	#1561:S1C1/5/19H1L.1-5(_6/4_5){1}-6	0	+	125334768	125336127	209166199
chr1_MATERNAL	125336127	125338505	#1562:S1C1/5/19H1L.1-5(_6/4_5){4}-6	0	+	125336127	125338505	209166199
chr1_MATERNAL	125338505	125339864	#1563:S1C1/5/19H1L.1-5(_6/4_5){1}-6	0	+	125338505	125339864	209166199
chr1_MATERNAL	125339864	125341903	#1564:S1C1/5/19H1L.1-5(_6/4_5){3}-6	0	+	125339864	125341903	209166199
chr1_MATERNAL	125341903	125343261	#1565:S1C1/5/19H1L.1-5(_6/4_5){1}-6	0	+	125341903	125343261	209166199
chr1_MATERNAL	125343261	125344620	#1566:S1C1/5/19H1L.1-5(_6/4_5){1}-6	0	+	125343261	125344620	209166199
chr1_MATERNAL	125344620	125345979	#1567:S1C1/5/19H1L.1-5(_6/4_5){1}-6	0	+	125344620	125345979	209166199
chr1_MATERNAL	125345979	125347338	#1568:S1C1/5/19H1L.1-5(_6/4_5){1}-6	0	+	125345979	125347338	209166199
chr1_MATERNAL	125347338	125348358	#1569:S1C1/5/19H1L.1-2_5(_6/4_5){1}-6	0	+	125347338	125348358	0,0,0
chr1_MATERNAL	125348358	125349717	#1570:S1C1/5/19H1L.1-5(_6/4_5){1}-6	0	+	125348358	125349717	209166199
chr1_MATERNAL	125349717	125351414	#1571:S1C1/5/19H1L.1-5(_6/4_5){2}-6	0	+	125349717	125351414	209166199
chr1_MATERNAL	125351414	125353112	#1572:S1C1/5/19H1L.1-5(_6/4_5){2}-6	0	+	125351414	125353112	209166199
chr1_MATERNAL	125353112	125354471	#1573:S1C1/5/19H1L.1-5(_6/4_5){1}-6	0	+	125353112	125354471	209166199
chr1_MATERNAL	125354471	125356168	#1574:S1C1/5/19H1L.1-5(_6/4_5){2}-6	0	+	125354471	125356168	209166199
chr1_MATERNAL	125356168	125357867	#1575:S1C1/5/19H1L.1-3(_6/4_5){3}-6	0	+	125356168	125357867	185195156
chr1_MATERNAL	125357867	125359225	#1576:S1C1/5/19H1L.1-5(_6/4_5){1}-6	0	+	125357867	125359225	209166199
chr1_MATERNAL	125359225	125361602	#1577:S1C1/5/19H1L.1-5(_6/4_5){4}-6	0	+	125359225	125361602	209166199
chr1_MATERNAL	125361602	125363640	#1578:S1C1/5/19H1L.1-5(_6/4_5){3}-6	0	+	125361602	125363640	209166199
chr1_MATERNAL	125363640	125366698	#1579:S1C1/5/19H1L.1-5(_6/4_5){6}-6	0	+	125363640	125366698	209166199
chr1_MATERNAL	125366698	125368398	#1580:S1C1/5/19H1L.1-5(_6/4_5){2}-6	0	+	125366698	125368398	209166199
chr1_MATERNAL	125368398	125370437	#1581:S1C1/5/19H1L.1-5(_6/4_5){3}-6	0	+	125368398	125370437	209166199
chr1_MATERNAL	125370437	125372137	#1582:S1C1/5/19H1L.1-5(_6/4_5){2}-6	0	+	125370437	125372137	209166199
chr1_MATERNAL	125372137	125374516	#1583:S1C1/5/19H1L.1-5(_6/4_5){4}-6	0	+	125372137	125374516	209166199
chr1_MATERNAL	125374516	125375876	#1584:S1C1/5/19H1L.1-5(_6/4_5){1}-6	0	+	125374516	125375876	209166199
chr1_MATERNAL	125375876	125377915	#1585:S1C1/5/19H1L.1-5(_6/4_5){3}-6	0	+	125375876	125377915	209166199
chr1_MATERNAL	125377915	125379275	#1586:S1C1/5/19H1L.1-5(_6/4_5){1}-6	0	+	125377915	125379275	209166199
chr1_MATERNAL	125379275	125381314	#1587:S1C1/5/19H1L.1-5(_6/4_5){3}-6	0	+	125379275	125381314	209166199
chr1_MATERNAL	125381314	125382674	#1588:S1C1/5/19H1L.1-5(_6/4_5){1}-6	0	+	125381314	125382674	209166199
chr1_MATERNAL	125382674	125384033	#1589:S1C1/5/19H1L.1-5(_6/4_5){1}-6	0	+	125382674	125384033	209166199
chr1_MATERNAL	125384033	125385052	#1590:S1C1/5/19H1L.1-6	0	+	125384033	125385052	255,130,0
chr1_MATERNAL	125385052	125386412	#1591:S1C1/5/19H1L.1-5(_6/4_5){1}-6	0	+	125385052	125386412	209166199
chr1_MATERNAL	125386412	125387771	#1592:S1C1/5/19H1L.1-5(_6/4_5){1}-6	0	+	125386412	125387771	209166199
chr1_MATERNAL	125387771	125389470	#1593:S1C1/5/19H1L.1-5(_6/4_5){2}-6	0	+	125387771	125389470	209166199
chr1_MATERNAL	125389470	125390829	#1594:S1C1/5/19H1L.1-5(_6/4_5){1}-6	0	+	125389470	125390829	209166199
chr1_MATERNAL	125390829	125391849	#1595:S1C1/5/19H1L.1-3(_6/4_5){1}-6	0	+	125390829	125391849	185195156
chr1_MATERNAL	125391849	125393209	#1596:S1C1/5/19H1L.1-5(_6/4_5){1}-6	0	+	125391849	125393209	209166199
chr1_MATERNAL	125393209	125395588	#1597:S1C1/5/19H1L.1-5(_6/4_5){4}-6	0	+	125393209	125395588	209166199
chr1_MATERNAL	125395588	125396608	#1598:S1C1/5/19H1L.1-6	0	+	125395588	125396608	255,130,0
chr1_MATERNAL	125396608	125398647	#1599:S1C1/5/19H1L.1-5(_6/4_5){3}-6	0	+	125396608	125398647	209166199
chr1_MATERNAL	125398647	125401026	#1600:S1C1/5/19H1L.1-5_6/4(_6/4_5){3}-6	0	+	125398647	125401026	0,0,0
chr1_MATERNAL	125401026	125402045	#1601:S1C1/5/19H1L.1-6	0	+	125401026	125402045	255,130,0
chr1_MATERNAL	125402045	125403404	#1602:S1C1/5/19H1L.1-5(_6/4_5){1}-6	0	+	125402045	125403404	209166199
chr1_MATERNAL	125403404	125406459	#1603:S1C1/5/19H1L.1-5(_6/4_5){6}-6	0	+	125403404	125406459	209166199
chr1_MATERNAL	125406459	125408158	#1604:S1C1/5/19H1L.1-5(_6/4_5){2}-6	0	+	125406459	125408158	209166199
chr1_MATERNAL	125408158	125412578	#1605:S1C1/5/19H1L.1-5(_6/4_5){10}-6	0	+	125408158	125412578	209166199
chr1_MATERNAL	125412578	125414616	#1606:S1C1/5/19H1L.1-4_5/1_2-5(_6/4_5){1}-6	0	+	125412578	125414616	0,0,255
chr1_MATERNAL	125414616	125416994	#1607:S1C1/5/19H1L.1-5(_6/4_5){4}-6	0	+	125414616	125416994	209166199
chr1_MATERNAL	125416994	125418013	#1608:S1C1/5/19H1L.1-6	0	+	125416994	125418013	255,130,0
chr1_MATERNAL	125418013	125419372	#1609:S1C1/5/19H1L.1-5(_6/4_5){1}-6	0	+	125418013	125419372	209166199
chr1_MATERNAL	125419372	125423103	#1610:S1C1/5/19H1L.1-5(_6/4_5){8}-6	0	+	125419372	125423103	209166199
chr1_MATERNAL	125423103	125426843	#1611:S1C1/5/19H1L.1-5(_6/4_5){8}-6	0	+	125423103	125426843	209166199
chr1_MATERNAL	125426843	125431943	#1612:S1C1/5/19H1L.1-5(_6/4_5){12}-6	0	+	125426843	125431943	209166199
chr1_MATERNAL	125431943	125435682	#1613:S1C1/5/19H1L.1-5(_6/4_5){8}-6	0	+	125431943	125435682	209166199
chr1_MATERNAL	125435682	125438062	#1614:S1C1/5/19H1L.1-5(_6/4_5){4}-6	0	+	125435682	125438062	209166199
chr1_MATERNAL	125438062	125441802	#1615:S1C1/5/19H1L.1-5(_6/4_5){8}-6	0	+	125438062	125441802	209166199
chr1_MATERNAL	125441802	125445201	#1616:S1C1/5/19H1L.1-5(_6/4_5){7}-6	0	+	125441802	125445201	209166199
chr1_MATERNAL	125445201	125449282	#1617:S1C1/5/19H1L.1-3(_6/4_5){10}-6	0	+	125445201	125449282	185195156
chr1_MATERNAL	125449282	125453023	#1618:S1C1/5/19H1L.1-3(_6/4_5){9}-6	0	+	125449282	125453023	185195156
chr1_MATERNAL	125453023	125456715	#1619:S1C1/5/19H1L.1-3(_6/4_5){9}-6	0	+	125453023	125456715	185195156
chr1_MATERNAL	125456715	125459092	#1620:S1C1/5/19H1L.1-5(_6/4_5){4}-6	0	+	125456715	125459092	209166199
chr1_MATERNAL	125459092	125460452	#1621:S1C1/5/19H1L.1-5(_6/4_5){1}-6	0	+	125459092	125460452	209166199
chr1_MATERNAL	125460452	125462833	#1622:S1C1/5/19H1L.1-5(_6/4_5){4}-6	0	+	125460452	125462833	209166199
[truncated: 87,391 more rows]

## Sheet: STbl5-CDR-early-passage
chr10_MATERNAL	42097255	42102611	CDR	0	.	42097255	42102611	0,25,100
[truncated: 253 more rows]

[truncated: 5 more sheets: STbl6-Adaptive-Sampling, STbl7-CDR-late-passage, STbl8-CDR-hiPSC, STbl9-HORhap-StV, STbl10-HORhap-age-vs-position]
